# Supplementary material for: Transcriptome Analysis Reveals Downregulation of Urocortin Expression in the Hypothalamo-Neurohypophysial System of Spontaneously Hypertensive Rats
Source: Front Physiol. 2021 Mar 17;11:599507. doi: 10.3389/fphys.2020.599507 (PMC8011454; doi:10.3389/fphys.2020.599507)
Supplement: Supplementary file 2 [file Data_Sheet_2.xls]

## Sheet: SUPP A PVN WKY P
Affy ID	Raw signal	Gene symbol	Genbank	Description
AFFX-r2-P1-cre-3_at	6052		AFFX-r2-P1-cre-3
1370855_at	5482	Cst3	BG666933	cystatin C
1375340_at	5115		AI104151	EST213440 Normalized rat heart, Bento Soares Rattus sp. cDNA clone RHEBX86 3' end, mRNA sequence.
1375107_at	5106		AI170758	EST216697 Normalized rat muscle, Bento Soares Rattus sp. cDNA clone RMUBB13 3' end, mRNA sequence.
1387317_at	5084	Avp	NM_016992	Arginine vasopressin
1370803_at	4956	Sip30	AF439397	ZW10 interactor
1389956_a_at	4851		AI180257	EST224000 Normalized rat spleen, Bento Soares Rattus sp. cDNA clone RSPCS52 3' end, mRNA sequence.
1369897_s_at	4808	Gnas	BI277035	GNAS complex locus
1370862_at	4716	Apoe	J02582
1368312_at	4545	Oxt	M25649	Oxcytocin
1370274_at	4540	Ubb	D16554	Polyubiquitin
1375651_at	4484		AI230164	EST226859 Normalized rat embryo, Bento Soares Rattus sp. cDNA clone REMCT13 3' end, mRNA sequence.
1387883_a_at	4428	Tmsb4x	BG668902	Transcribed sequence with strong similarity to protein ref:NP_004193.1 (H.sapiens) thymosin, beta 4, Y chromosome; thymosin beta-4, Y isoform [Homo sapiens]
1388159_at	4405	mt-Cytb	AA849795	EST192562 Normalized rat muscle, Bento Soares Rattus sp. cDNA clone RMUAI93 3' end, mRNA sequence.
1387890_at	4389	Rps29	AI229633	ribosomal protein S29
1386852_x_at	4385	Ubb	D16554	Polyubiquitin
AFFX-r2-P1-cre-5_at	4275		AFFX-r2-P1-cre-5
1367579_a_at	4186	Tuba1	BI285434	Similar to tubulin, alpha 6; tubulin alpha 6 (LOC300218), mRNA
1398850_at	4171	Ppia	BG671399	peptidylprolyl isomerase A
1367565_a_at	4052	Fth1	NM_012848	Ferritin, heavy polypeptide 1
1388303_at	4010	RGD1565215_predicted	AI598536	Similar to 60S ribosomal protein L26 (LOC315146), mRNA
1368585_at	3955	Cart	NM_017110	Cocaine and amphetamine regulated transcript
1377615_at	3938	LOC304280	AI112395	Similar to hypothetical protein (LOC304280), mRNA
1367904_at	3934	Resp18	NM_019278	Regulated endocrine-specific protein 18
1370242_at	3895	Rps23	AA848284	ribosomal protein S23
1386865_at	3884	Sparcl1	NM_012946	SPARC-like 1 (mast9, hevin)
1398852_at	3861	Rps21	BF410811	ribosomal protein S21
1372701_at	3821	Hspca	AI237597	Transcribed sequence with moderate similarity to protein sp:P07900 (H.sapiens) HS9A_HUMAN Heat shock protein HSP 90-alpha
AFFX-CreX-3_at	3799		AFFX-CreX-3
1371301_at	3779		BG666892	Similar to 60S RIBOSOMAL PROTEIN L9 (LOC366010), mRNA
1370109_s_at	3761	Eef1a2	NM_033539	Eukaryotic translation elongation factor 1 alpha 2
1387121_a_at	3705	Ndrg2	NM_133583	N-myc downstream regulated gene 2
1367617_at	3703	Aldoa	NM_012495	Aldolase A
1370124_at	3650	Mt3	NM_053968	Metallothionein 3
1367573_at	3624	Rps6	NM_017160	Ribosomal protein S6
1368802_at	3619	Pmch	NM_012625	Pro-melanin-concentrating hormone
1371307_at	3594	Rplp1	AW914090	Similar to 60S ACIDIC RIBOSOMAL PROTEIN P1 (LOC290990), mRNA
1387291_at	3587	PAIHC3	NM_017351	Inter-alpha trypsin inhibitor, heavy chain 3
1371300_at	3556	Rpl3	AA892367	ribosomal protein L3
1371344_at	3553	RGD1562402_predicted	AI177054	Similar to 60S RIBOSOMAL PROTEIN L27A (LOC315642), mRNA
1371334_at	3526	Itm2c	BG668228	Similar to integral membrane protein 2C (LOC301575), mRNA
1386903_at	3526	S100b	NM_013191	S100 protein, beta polypeptide
1386921_at	3503	Cpe	NM_013128	Carboxypeptidase E
1398835_at	3491	Actb	NM_031144	Actin, beta
1388110_at	3491	Eef1a1	X61043	Eukaryotic translation elongation factor 1 alpha 1
1398240_at	3489	Hspa8	NM_024351	Heat shock protein 8
1375108_at	3482		AI008105	EST202556 Normalized rat embryo, Bento Soares Rattus sp. cDNA clone REMAS96 3' end, mRNA sequence.
1369937_at	3474	Calm1	BI279113	calmodulin 1
1386911_at	3448	Atp1a2	NM_012505	ATPase, Na+/K+ transporting, alpha 2 polypeptide
AFFX-CreX-5_at	3446		AFFX-CreX-5
1368097_a_at	3421	Rtn1	NM_053865	Reticulon 1
1367717_at	3343	Rps27	NM_053597	Ribosomal protein S27
1367762_at	3288	Sst	NM_012659	Somatostatin
1371504_at	3287	RGD1561181_predicted	BF281215	Similar to 60S ribosomal protein L37a (LOC313602), mRNA
1370156_at	3285	Prnp	BI278802	prion protein
1367597_at	3272	Rps8	NM_031706	Ribosomal protein S8
1367610_at	3267	Rpl19	NM_031103	Ribosomal protein L19
1398324_at	3255	MGC72957	BI279866	Similar to 60S ribosomal protein L18a (LOC290641), mRNA
1367685_at	3242	Rps27a	NM_031113	Ribosomal protein S27a
1370246_at	3212	Calm2	AA943837	calmodulin 2
1367625_at	3168	Rpl10	NM_031100	Ribosomal protein L10
1387772_at	3152	Calm1	NM_031969	Calmodulin 1
1371318_at	3145	Rps16	BG666872	Similar to 40S ribosomal protein S16 (LOC316048), mRNA
1371507_at	3145	RGD1311678	BM384151	Transcribed sequence with moderate similarity to protein pir:I60307 (E. coli) I60307 beta-galactosidase, alpha peptide - Escherichia coli
1386864_at	3141	Pgam1	NM_053290	Phosphoglycerate mutase 1
1367557_s_at	3131	Gapd	NM_017008	Glyceraldehyde-3-phosphate dehydrogenase
1367641_at	3125	Sod1	NM_017050	Superoxide dismutase 1
1372390_at	3121		AI710604	Similar to mKIAA0287 protein (LOC308321), mRNA
1367757_at	3107	Cox6c	NM_019360	Cytochrome c oxidase, subunit VIc
1375861_at	3102	MGC105733	BE111332	Transcribed sequence with weak similarity to protein ref:NP_068798.1 (H.sapiens) nucleosome assembly protein 1-like 2 [Homo sapiens]
1367634_at	3085	Rpl31	NM_022506	Ribosomal protein L31
AFFX_Rat_GAPDH_3_at	3081	Gapd	AFFX_Rat_GAPDH_3
1371316_at	3035	Fau	AI177362	Finkel-Biskis-Reilly murine sarcoma virusubiquitously expressed
1375219_a_at	3029	Rps2	AA944861	ribosomal protein S2
1367620_at	3015	Atp5g3	NM_053756	ATP synthase, H+ transporting, mitochondrial F0 complex, subunit c (subunit 9) isoform 3
1384548_at	2984	Rpl32	BM388159	UI-R-DM1-cjz-c-23-0-UI.s1 UI-R-DM1 Rattus norvegicus cDNA clone UI-R-DM1-cjz-c-23-0-UI 3', mRNA sequence.
1398775_at	2976	Rps15a	NM_053982	Ribosomal protein S15a
1386937_at	2968	Atp1b1	AI232036	ATPase Na+/K+ transporting beta 1 polypeptide
1368211_at	2948	Rps14	NM_022672	Ribosomal protein S14
1373718_at	2945	Tubb2b	BM384071	Rat mRNA for beta-tubulin T beta15
1388311_at	2917	Pgr1	AA799550	T-cell activation protein
1398789_at	2902	Rpl37	NM_031106	Ribosomal protein L37
1370229_at	2895	Ndr4	BG666709	development-related protein
1367583_at	2894	Tpt1	NM_053867	Tumor protein, translationally-controlled 1
1386866_at	2887	Ywhag	NM_019376	Tyrosine 3-monooxgenase/tryptophan 5-monooxgenase activation protein, gamma polypeptide
1371571_at	2859	App	BG671677	amyloid beta (A4) precursor protein
1371320_at	2855	Itm2b	BF282337	Similar to E25B protein (LOC290364), mRNA
1371642_at	2838	Eif4a2	AI169170	Similar to translation initiation factor eIF-4A II - mouse (LOC303831), mRNA
1371327_a_at	2802		BG666668	Transcribed sequence with strong similarity to protein sp:P02570 (H.sapiens) ACTB_HUMAN Actin, cytoplasmic 1
1367607_at	2788	Cox4i1	NM_017202	Cytochrome c oxidase subunit IV isoform 1
1375221_at	2788	Txndc13	BE109676	Transcribed sequences
1367588_a_at	2782	Hk3	NM_022179	Hexokinase 3
1370218_at	2755	Ldhb	AA848319	lactate dehydrogenase B
1367561_at	2747	Rpl27	NM_022514	Ribosomal protein L27
1398760_at	2733	Rpl35a	NM_021264	Ribosomal protein L35a
1388113_at	2717	Cox8a	BG673321	cytochrome c oxidase, subunit VIIIa
1367668_a_at	2712	Scd2	NM_031841	Stearoyl-Coenzyme A desaturase 2
1375632_at	2691	LOC690468	H35210	Similar to tweety homolog 2 (LOC287803), mRNA
1367567_at	2687	Rpl6	NM_053971	Ribosomal protein L6
1388146_at	2683		AW523578	Brain Ntab mRNA sequence
1367596_at	2680	Rps26	NM_013224	Ribosomal protein S26
1388598_at	2665	LOC691995	BI281230	Similar to death effector filament-forming Ced-4-like apoptosis protein isoform 2; caspase recruitment domain protein 7; NAC-alpha/beta/gamma/delta (LOC360556), mRNA
1387073_at	2654	Snap25	NM_030991	Synaptosomal-associated protein 25
1368145_at	2652	Pcp4	NM_013002	Purkinje cell protein 4
1367640_at	2613	Rps12	NM_031709	Ribosomal protein S12
1398879_at	2610	LOC246218	BE329031	arrestin-E
AFFX_Rat_GAPDH_5_at	2601	Gapd	AFFX_Rat_GAPDH_5
1370866_at	2580	Rpl41	AA944073	Transcribed sequence with weak similarity to protein sp:Q16465 (H.sapiens) YZA1_HUMAN HYPOTHETICAL PROTEIN
1372241_at	2574	Oaz1	AI411388	ornithine decarboxylase antizyme 1
1371377_at	2567		BG668512	Similar to 40S RIBOSOMAL PROTEIN S19 (LOC314733), mRNA
1398767_at	2566	Ubc	NM_017314	Ubiquitin C
1371297_at	2564		BI281697	Similar to 60S ribosomal protein L7a (Surfeit locus protein 3) (PLA-X polypeptide) (LOC302857), mRNA
1398625_at	2541		BG673169	DRNBOG11 Rat DRG Library Rattus norvegicus cDNA clone DRNBOG11 5', mRNA sequence.
1377114_at	2539		AI410861	EST239154 Normalized rat heart, Bento Soares Rattus sp. cDNA clone RHECZ07 3' end, mRNA sequence.
1387862_at	2538	Ywhaq	BF281342	tyrosine 3-monooxygenase/tryptophan 5-monooxygenase activation protein, theta polypeptide
1370275_at	2536	Atp5b	M19044	ATP synthase, H+ transporting, mitochondrial F1 complex, beta polypeptide
1367645_at	2533	Rps17	NM_017152	Ribosomal protein S17
1398827_at	2516	Cd81	NM_013087	CD 81 antigen
1367653_a_at	2508	Mdh1	NM_033235	Malate dehydrogenase 1, NAD (soluble)
1387148_at	2505	pips	NM_134386	G protein-coupled receptor associated sorting protein 1
1368810_a_at	2490	Mbp	BG666632	myelin basic protein
1371308_at	2488	Rps4x	AA799501	ribosomal protein S4, X-linked
1371319_at	2485	Itm2b	BI278308	Similar to E25B protein (LOC290364), mRNA
1368565_at	2476	Slc1a3	NM_019225	Solute carrier family 1 (glial high affinity glutamate transporter), member 3
1386004_s_at	2472	LOC309220	BF286548	Transcribed sequences
1367693_at	2470	Ywhah	NM_013052	Tyrosine 3-monooxygenase/tryptophan 5-monooxygenase activation protein, eta polypeptide
1372612_at	2465	Dlc2	BG372973	dynein light chain-2
1373891_at	2464	Zcchc12	AI101009	Similar to RIKEN cDNA 2810028A01 (LOC313436), mRNA
1371947_at	2461	Ndn	BG671865	necdin
1388318_at	2454	Pgk1	BI279760	phosphoglycerate kinase 1
1370341_at	2451	Eno2	AF019973	Enolase 2, gamma
1398885_at	2437	Rpl23	AA925327	ribosomal protein L23
1367630_at	2433	Rps11	NM_031110	Ribosomal protein S11
1371340_at	2428	Rplp2	AW919054	Similar to 60S ACIDIC RIBOSOMAL PROTEIN P2 (LOC293626), mRNA
1368887_at	2420	Cdh22	NM_019161	Cadherin 22
1375336_at	2410	Hspcb	AI237389	Similar to heat shock protein 84 - mouse (LOC301252), mRNA
1372002_at	2398	Gja1	AI411352	gap junction membrane channel protein alpha 1
1368157_at	2385	Stmn3	NM_024346	Stathmin-like 3
1368044_at	2373	Scg2	NM_022669	Secretogranin 2
1371694_at	2361	Dpysl2	AI317805	dihydropyrimidinase-like 2
1387811_at	2354	Agt	NM_134432	Angiotensinogen
1370996_at	2349	Rasgrf1	AI577569	RAS protein-specific guanine nucleotide-releasing factor 1
1376345_at	2346	Calcyon	BG381734	calcyon; D1 dopamine receptor-interacting protein
1367606_at	2344	Rps3a	NM_017153	Ribosomal protein S3a
1386857_at	2342	Stmn1	NM_017166	Stathmin 1
1371330_at	2340	Rpl11	BI284252	Similar to 60S ribosomal protein L11 (LOC362631), mRNA
1372637_at	2338		AI169241	Transcribed sequence with weak similarity to protein pir:I38488 (H.sapiens) I38488 trophinin - human
1367992_at	2337	Sgne1	NM_013175	Secretory granule neuroendocrine protein 1
1371761_at	2335	Rpl34_predicted	AI013910	Similar to ribosomal protein L34; 60S ribosomal protein L34 (LOC307135), mRNA
1367563_at	2316	Sparc	D28875	Secreted acidic cysteine rich glycoprotein
1386891_at	2307	Pbp	NM_017236	Phosphatidylethanolamine binding protein
1370869_at	2306	Bcat1	AI102790	branched chain aminotransferase 1, cytosolic
1398325_at	2303	Tspan3	AI172464	Similar to tetraspanin TM4-A homolog (LOC300733), mRNA
1370277_at	2302	Slc25a3	M23984	Solute carrier family 25 (mitochondrial carrier; adenine nucleotide translocator), member 3
1373470_at	2297	Catnb	BM388896	beta-catenin
1370861_at	2297	Cox6a1	BI282326	cytochrome c oxidase, subunit VIa, polypeptide 1
1388112_at	2272	Slc25a4	BG666999	solute carrier family 25 (mitochondrial adenine nucleotide translocator) member 4
1398753_at	2268	Akr1a1	NM_031000	Aldo-keto reductase family 1, member A1
1398326_at	2262	MGC105647	BI282332	Similar to Nur77 downstream protein 2 (LOC361824), mRNA
1371295_at	2247	Rps20	AW914097	Similar to 40S ribosomal protein S20 (LOC367130), mRNA
1398755_at	2244	Atp6l	NM_130823	ATPase, H+ transporting, V0 subunit C
1375843_at	2241	Ids	BM383777	Transcribed sequence with moderate similarity to protein sp:P22304 (H.sapiens) IDS_HUMAN Iduronate 2-sulfatase precursor
1388391_at	2236	Ndufa1_predicted	AA996544	Similar to NADH dehydrogenase (LOC363441), mRNA
1371889_at	2236	Slc22a17	AW915448	solute carrier family 22 (organic cation transporter), member 17
1387906_a_at	2235	Gnas	AF107845	GNAS complex locus
AFFX_Rat_GAPDH_M_at	2231	Gapd	AFFX_Rat_GAPDH_M
1386998_at	2230	Aldoc	NM_012497	Aldolase C, fructose-biphosphate
1399057_at	2222		BE109080	Similar to histone acetylase complex subunit MRG15-2 (LOC300891), mRNA
1367595_s_at	2219	B2m	NM_012512	Beta-2 microglobulin
1367814_at	2218	Atp1b1	M14137	ATPase, Na+/K+ transporting, beta 1 polypeptide
1367578_at	2216	Prdx2	NM_017169	Peroxiredoxin 2
1371305_at	2207	RGD1565022_predicted	AI409193	Similar to 60S ribosomal protein L8 (LOC366009), mRNA
1370238_at	2198	Dapit	AA891707	diabetes-associated protein in insulin-sensitive tissues
1371323_at	2193	LOC681024	BG666002	Transcribed sequence with moderate similarity to protein sp:O00483 (H.sapiens) NUML_HUMAN NADH-ubiquinone oxidoreductase MLRQ subunit
1398836_s_at	2192	Actb	NM_031144	Actin, beta
1398350_at	2189	Basp1	BG380454	brain acidic membrane protein
1398882_at	2187	Rps5	BI282255	ribosomal protein S5
1388296_at	2182		BF281388	Similar to ribosomal protein S18, cytosolic [validated] - rat (LOC313379), mRNA
1371387_at	2181	Cox7b	AA866477	cytochrome c oxidase subunit VIIb
1398800_at	2175	Ywhab	NM_019377	Tyrosine 3-monooxygenase/tryptophan 5-monooxygenase activation protein, beta polypeptide
1369999_a_at	2172	Nnat	NM_053601	Neuronatin; synonym: Peg5; isoform beta is encoded by transcript variant 2; neuronatin alpha; go_process: development [goid 0007275] [evidence IEA]; Rattus norvegicus neuronatin (Nnat), transcript variant 2, mRNA.
1398880_at	2152	Loc192269	BM388890	pR-ET2 encoded oncodevelopmental protein
1371312_at	2151	Chchd2	AA799736	Similar to ethanol induced 6 (LOC316643), mRNA
1371422_at	2149	Morf4l2	BM392210	Transcribed sequences
1398871_at	2145	Rpl17	BG671311	ribosomal protein L17
AFFX-r2-Ec-bioD-3_at	2140		AFFX-r2-Ec-bioD-3
1398751_at	2138	Rps7	NM_031570	Ribosomal protein S7
1389600_at	2137	LOC502737	AW524433	Similar to Coatomer gamma-2 subunit (Gamma-2 coat protein) (Gamma-2 COP) (LOC301742), mRNA
1373363_at	2131	Map1b	BI281702	microtubule-associated protein 1b
1367629_at	2127	Cox7a3	NM_022503	Cytochrome c oxidase, subunit 7a 3
1388995_at	2108		BF407666	Transcribed sequences
1388372_at	2099	MGC72958	AW914118	MRNA for ribosomal protein L35
AFFX_Rat_beta-actin_3_at	2096	Actb	AFFX_Rat_beta-actin_3
1377868_at	2094	RGD1561019_predicted	AW530090	Similar to hypothetical protein BC013576 (LOC317405), mRNA
1386887_at	2085	Cox5b	NM_053586	Cytochrome c oxidase subunit Vb
1371299_at	2081	Rps3	BG665124	ribosomal protein S3
1375246_at	2077	LOC679747	BG371965	Transcribed sequence with strong similarity to protein ref:NP_057017.1 (H.sapiens) hypothetical protein HSPC016 [Homo sapiens]
1367632_at	2077	Glul	NM_017073	Glutamine synthetase 1
1398774_at	2077	Rpl30	NM_022699	Ribosomal protein L30
1398893_at	2076	Ndfip1	BG671512	Similar to Nedd4 WW domain-binding protein 5 (LOC291609), mRNA
1370378_at	2069	Atp5a1	J05266	ATP synthase, H+ transporting, mitochondrial F1 complex, alpha subunit, isoform 1.
1398932_at	2046	LOC690660	AI227884	Similar to protein kinase C inhibitor (LOC312393), mRNA
1387112_at	2046	Plp	NM_030990	Proteolipid protein
1371427_at	2040		BG380709	Similar to signal peptidase 12kDa (LOC290555), mRNA
1367930_at	2030	Gap43	NM_017195	Growth associated protein 43
1382467_at	2023	LOC363498	C07140	Similar to brain expressed X-linked protein 2 (LOC363498), mRNA
1387888_at	2019	Rps9	AA799768	Similar to ribosomal protein S9; 40S ribosomal protein S9 (LOC300278), mRNA
1389687_at	2016		BI273981	Similar to Ahi-1 isoform I (LOC308923), mRNA
1398839_at	2015	Txn	NM_053800	Thioredoxin
1388449_at	2008	Eef1b2_predicted	AI175551	Similar to eukaryotic translation elongation factor 1 beta 2 (LOC363241), mRNA
1371393_at	2004	Clstn1	AA851222	Similar to calsyntenin-1 protein (LOC313717), mRNA
1371390_at	2003	MGC73008	AA892044	Unknown (protein for MGC:73008)
1372437_at	2003	Skp1a	BM390921	Similar to S-phase kinase-associated protein 1A isoform b; organ of Corti protein 2; transcription elongation factor B (SIII), polypeptide 1-like; RNA polymerase II elongation factor-like protein OCP2; cyclin A/CDK2-associated p19 ( ...
1372193_at	1999	Impact	AI408713	EST237004 Normalized rat ovary, Bento Soares Rattus sp. cDNA clone ROVEG22 3' end, mRNA sequence.
1372190_at	1990	Aqp4	AI235942	Transcribed sequences
1370888_at	1987	Cox5a	X15030	Cytochrome c oxidase, subunit Va
1367575_at	1987	Eno1	NM_012554	Enolase 1, alpha
1388670_at	1965	Kif1a	BI286860	Similar to kinesin family protein KIF1a (LOC363288), mRNA
1398754_at	1964	Uba52	NM_031687	Ubiquitin A-52 residue ribosomal protein fusion product 1
1399012_at	1963		BI285976	Similar to RIKEN cDNA 1110001M20 (LOC298308), mRNA
1388822_at	1963	Scoc	AI409077	Similar to short coiled-coil protein; short coiled coil protein (LOC364981), mRNA
1398761_at	1956	Rpl5	NM_031099	Ribosomal protein L5
1386871_at	1956	Gpx4	NM_017165	Glutathione peroxidase 4
1371407_at	1953	Nckap1	AI178285	EST221953 Normalized rat placenta, Bento Soares Rattus sp. cDNA clone RPLCO53 3' end, mRNA sequence.
1369966_a_at	1948	Rps24	BG375811	Transcribed sequence with strong similarity to protein sp:P16632 (H.sapiens) RS24_HUMAN 40S ribosomal protein S24
1398841_at	1946	Rab1	AI411122	ras-related protein
1367835_at	1938	Pcsk1n	NM_019279	Proprotein convertase subtilisin/kexin type 1 inhibitor
1387892_at	1930	Tubb5	BI285440	tubulin, beta 5
1367619_at	1929	Pgrmc1	NM_021766	Progesterone receptor membrane component 1
1369976_at	1919	Dnclc1	NM_053319	Dynein, cytoplasmic, light chain 1
1388375_at	1917	Prkar1a	AI234096	protein kinase, cAMP dependent regulatory, type I, alpha
1371415_at	1917	Uqcrh	BI279016	Similar to Ubiquinol-cytochrome C reductase complex 11 kDa protein, mitochondrial precursor (Mitochondrial hinge protein) (Cytochrome C1, nonheme 11 kDa protein) (Complex III subunit VIII) (LOC366448), mRNA
1373896_at	1914	Syt1	AA943569	Transcribed sequences
1367603_at	1910	Tpi1	NM_022922	Triosephosphate isomerase 1
1368806_at	1908	Sepp1	AA799627	selenoprotein P, plasma, 1
1371419_at	1907	Spnb2	AW918614	spectrin beta 2
1371835_at	1895		AI411907	Similar to cAMP-dependent protein kinase, beta-2-catalytic subunit (PKA C-beta-2) (LOC310986), mRNA
1367783_at	1890	Gabarapl2	NM_022706	GABA(A) receptor-associated protein like 2
1399079_at	1885		AI101659	EST210948 Normalized rat brain, Bento Soares Rattus sp. cDNA clone RBRBT48 3' end, mRNA sequence.
1388989_at	1882	LOC680575	BI302675	Similar to RIKEN cDNA 3110001N18 (LOC304638), mRNA
1386902_at	1881	Vdac3	NM_031355	Voltage-dependent anion channel 3
1398923_at	1878	RGD1305687_predicted	AI101122	Similar to D11Bwg0434e protein (LOC287453), mRNA
1398917_at	1876	Rpl7	BF281221	Similar to 60S RIBOSOMAL PROTEIN L7 (LOC301151), mRNA
1370239_at	1874	Hba1	AI179404	Similar to hemoglobin alpha chain (LOC367986), mRNA
1386895_at	1873	Maged1	NM_053409	Melanoma antigen, family D, 1
1371335_at	1868	MGC72942	AA944393	Similar to CG6105-PA (LOC300677), mRNA
1388297_at	1865	Eef1g	BM391203	Similar to 2700038E08Rik protein (LOC293725), mRNA
1398830_at	1850	Rpl28	NM_022697	Ribosomal protein L28
1388307_at	1848	Tde1l	BG671458	tumor differentially expressed 1, like
1370041_at	1842	Stmn2	NM_053440	Stathmin-like 2
1371435_at	1840	Naca_predicted	BI279561	Similar to alpha NAC/1.9.2. protein (LOC288770), mRNA
1388310_at	1830	Sui1-rs1_predicted	AI012372	Similar to Protein translation factor SUI1 homolog (LOC287703), mRNA
1398860_at	1829	Nedd8	AF095740	Neural precursor cell expressed, developmentally down-regulated gene 8
1371371_at	1828	Ndufb4	AW434041	Similar to NADH:ubiquinone oxidoreductase B15 subunit (LOC288088), mRNA
1388997_at	1824	Arf3	BG380819	ADP-ribosylation factor 3
1371474_at	1823	Mtch1	BG665132	Similar to Mtch1 protein (LOC294313), mRNA
1388152_at	1817	Mtap2	BG374290	microtubule-associated protein 2
1371313_at	1810		AI172199	Similar to 60S ribosomal protein L23a (LOC305266), mRNA
1389586_at	1810		BE107169	Transcribed sequences
1398831_at	1801	Psmb4	NM_031629	Proteasome (prosome, macropain) subunit, beta type 4
1369929_at	1795	Psap	NM_013013	Prosaposin
1368353_at	1795	Gfap	NM_017009	Glial fibrillary acidic protein
1370235_at	1793	Dbi	AI175009	diazepam binding inhibitor
1375181_at	1790	LOC685320	AI170643	Similar to 60S RIBOSOMAL PROTEIN L12 (LOC312363), mRNA
1398764_at	1787	Rpl21	NM_053330	Ribosomal protein L21
1398854_at	1786	Rpl24	BI297634	ribosomal protein L24
1367639_a_at	1782	Rps2	U92700	Ribosomal protein S2
1367784_a_at	1780	Clu	AF314657	Clusterin
1395335_at	1780		BF544005	Transcribed sequences
1371573_at	1779	Rpl36a_predicted	AW142090	Similar to large subunit ribosomal protein L36a (LOC292964), mRNA
1388446_at	1769		BF397834	Similar to heterogeneous nuclear ribonucleoprotein A0; hnRNA binding protein (LOC364672), mRNA
1398843_at	1769	Vapa	AI411103	vesicle-associated membrane protein, associated protein a
1367740_at	1760	Ckb	M14400	Creatine kinase, brain
1386874_at	1759	Rps15	NM_017151	Ribosomal protein S15
1373333_at	1757	MGC109340	AI102732	Similar to Microsomal signal peptidase 23 kDa subunit (SPase 22 kDa subunit) (SPC22/23) (LOC317409), mRNA
1371358_at	1756	SC2	BI282960	synaptic glycoprotein SC2
1367476_at	1754	Srp14_predicted	AA799994	Similar to signal recognition particle 14K chain - mouse (LOC296076), mRNA
1371702_at	1745	Tm4sf2	AI234044	MRNA for tetraspanin protein (Tm4sf2 gene), 3' UTR
1385868_at	1742		AA875124	UI-R-E0-bu-c-06-0-UI.s2 UI-R-E0 Rattus norvegicus cDNA clone UI-R-E0-bu-c-06-0-UI 3', mRNA sequence.
1371799_at	1740	Gaa	AI175438	glucosidase, alpha; acid (Pompe disease, glycogen storage disease type II)
1373951_at	1737	Prkar1a	AI407792	protein kinase, cAMP dependent regulatory, type I, alpha
1398762_at	1729	Sdcbp	NM_031986	Syndecan binding protein
1372381_at	1729		BM383457	Transcribed sequence with moderate similarity to protein prf:2018199A (E. coli) 2018199A beta lactamase IRT-4 [Escherichia coli]
1372484_at	1727		AI176231	Similar to Probable RNA-dependent helicase p68 (DEAD-box protein p68) (DEAD-box protein 5) (LOC287765), mRNA
1369936_at	1724	Calm1	X13933	Calmodulin 1
1369939_at	1713	Cycs	AI104240	cytochrome c, somatic
1398749_at	1709	Rpl4	NM_022510	Ribosomal protein L4
1371381_at	1707	LOC685322	AI007981	Similar to Ubiquinol-cytochrome C reductase complex 7.2 kDa protein (Cytochrome C1, nonheme 7 kDa protein) (Complex III subunit X) (7.2 kDa cytochrome c1-associated protein subunit) (HSPC119) (LOC364188), mRNA
1388325_at	1705	Atp6v1d	BF281358	ATPase, H+ transporting, lysosomal 34kDa, V1 subunit D
1388481_at	1699	LOC691531	AI407731	Transcribed sequence with strong similarity to protein sp:P25112 (H.sapiens) RS28_HUMAN 40S ribosomal protein S28
1398855_at	1697	Atp5f1	AA893531	ATP synthase, H+ transporting, mitochondrial F0 complex, subunit b, isoform 1
1370240_x_at	1697	Hba1	AI179404	Similar to hemoglobin alpha chain (LOC367986), mRNA
1374426_at	1691	Uqcrb_predicted	BG670074	Similar to ubiquinol-cytochrome c reductase binding protein (LOC308770), mRNA
1387016_a_at	1677	Sdfr1	NM_019380	Stromal cell derived factor receptor 1
1371884_at	1675		AI009909	EST204360 Normalized rat lung, Bento Soares Rattus sp. cDNA clone RLUBQ62 3' end, mRNA sequence.
1373773_at	1668	Gpm6a	BF394166	glycoprotein m6a
1389820_at	1668		BF289041	Transcribed sequence with moderate similarity to protein sp:Q9UGI8 (H.sapiens) TES_HUMAN Testin
1370886_a_at	1666	Klc1	AA944723	kinesin light chain 1
1367618_a_at	1665	Gnb2l1	NM_130734	Guanine nucleotide binding protein, beta polypeptide 2-like 1
1371956_at	1664		BG372686	UI-R-CV1-brz-d-03-0-UI.s1 UI-R-CV1 Rattus norvegicus cDNA clone UI-R-CV1-brz-d-03-0-UI 3', mRNA sequence.
1371337_at	1650	Cox7a2l_predicted	BG378939	Similar to Cox7a2l protein (LOC298762), mRNA
1388039_a_at	1646	Gabbr1	AF283276	Gamma-aminobutyric acid (GABA) B receptor 1
AFFX-r2-Ec-bioD-5_at	1643		AFFX-r2-Ec-bioD-5
1369948_at	1643	Ngfrap1	NM_053401	Nerve growth factor receptor associated protein 1
1371686_at	1642	Canx	AA946205	calnexin
1367459_at	1637	Arf1	BE329198	ADP-ribosylation factor 1
1370813_at	1636	Gstm5	U86635	Glutathione S-transferase, mu 5
1371870_at	1634	RGD1309054_predicted	AI169493	Similar to FKSG26 protein (LOC292082), mRNA
1367590_at	1630	Ran	NM_053439	RAN, member RAS oncogene family
1387774_at	1630	Ywhaz	D17615	Tyrosine 3-monooxygenase/tryptophan 5-monooxygenase activation protein, zeta polypeptide
1388163_at	1627	Slc25a5	AI012445	solute carrier family 25 (mitochondrial carrier; adenine nucleotide translocator), member 5
1375877_at	1627	Pdx1	AI454612	pancreatic and duodenal homeobox gene 1
1398851_at	1624	Ywhae	AA892351	tyrosine 3-monooxygenase/tryptophan 5-monooxygenase activation protein, epsilon polypeptide
1398315_at	1618	Rpl15	AA800007	ribosomal protein L15
1393138_at	1615	Jund	BE329377	hq34g01.x1 NCI_CGAP_Pr35 Rattus norvegicus cDNA clone IMAGE:3121296 3' similar to gb:X56681_rna1 TRANSCRIPTION FACTOR JUN-D (HUMAN);, mRNA sequence.
1369977_at	1611	Uchl1	NM_017237	Ubiquitin carboxy-terminal hydrolase L1
1370283_at	1606	Hspa5	M14050	Heat shock 70kD protein 5
1371353_at	1606	Sqstm1	BG663093	sequestosome 1
1367687_a_at	1599	Pam	M25719	Peptidylglycine alpha-amidating monooxygenase
1368888_a_at	1598	Rtn4	AJ242963	Reticulon 4
1376893_at	1595	Vmp_predicted	AI406821	Transcribed sequences
1379252_at	1590		AW522833	Similar to RA175 (LOC363058), mRNA
1389463_at	1585	Prkar1b	BG375376	Similar to cAMP-dependent protein kinase type I-beta regulatory chain (LOC360774), mRNA
1367469_at	1582	Eif4g2	BG667162	eukaryotic translation initiation factor 4 gamma, 2
1370838_s_at	1579	Spna2	BM387423	alpha-spectrin 2
1388926_at	1576		AI409048	Similar to ectonucleotide pyrophosphatase/phosphodiesterase 5 (LOC316249), mRNA
1368151_at	1575	Matr3	NM_019149	Matrin 3
1388365_at	1570	Atp6v0d1	BI276424	Similar to Ac39/physophilin (LOC291969), mRNA
1368656_at	1567	Scg3	NM_053856	Secretogranin III
1374431_at	1563	LOC685232	BE120644	Similar to ATPase, H+ transporting, V1 subunit A, isoform 1 (LOC360716), mRNA
1398842_at	1560	Cltc	BM386513	clathrin, heavy polypeptide (Hc)
1370918_a_at	1560	Atp5c1	BI275939	ATP synthase, H+ transporting, mitochondrial F1 complex, gamma polypeptide 1
1392681_at	1556	Rab2	AW522578	RAB2, member RAS oncogene family
1389155_at	1554	Dos_predicted	AA943139	Similar to R29144_1 (LOC314622), mRNA
1370284_at	1553	Atp5e	AF010323	ATP synthase, H+ transporting, mitochondrial F1 complex, epsilon subunit
1371701_at	1549	Ndufb9_predicted	BG666921	Similar to NADH dehydrogenase (ubiquinone) 1 beta subcomplex, 9, 22kDa; NADH dehydrogenase (ubiquinone) 1 beta subcomplex, 9 (22kD, B22) (LOC299954), mRNA
1369931_at	1546	Pkm2	NM_053297	Pyruvate kinase, muscle
1372542_at	1545	Qki	BE113281	Transcribed sequences
1370190_at	1545	H3f3b	BG663226	H3 histone, family 3B
1387081_at	1541	Rcn2	NM_017132	Reticulocalbin 2
1398872_at	1540	Rps13	BE107613	ribosomal protein S13
1388414_at	1540	Ndufs5b	AI410498	Similar to NADH dehydrogenase (ubiquinone) Fe-S protein 5 (LOC310656), mRNA
1387903_at	1528	Pja2	D32249	Praja 2, RING-H2 motif containing
1373571_at	1525	Rtn3	AI170276	reticulon 3
1372067_at	1521		AI179567	Clone UV123T7 ultraviolet B radiation-activated UV123 mRNA, partial sequence
1367932_at	1513	Hmgcs1	NM_017268	3-hydroxy-3-methylglutaryl-Coenzyme A synthase 1
1387855_at	1513	Gdi1	BI278628	guanosine diphosphate dissociation inhibitor 1
1398797_at	1510	Hnrpk	NM_057141	Heterogeneous nuclear ribonucleoprotein K
1398765_at	1501	Ap2m1	NM_053837	Adaptor-related protein complex 2, mu 1 subunit
1389012_at	1496	Ndufb2_predicted	BM386606	Similar to NADH dehydrogenase (ubiquinone) 1 beta subcomplex, 2 (LOC362344), mRNA
1387817_at	1494	Nsg1	NM_024128	Neuron specific gene family member 1
1377008_at	1486	Cdh22	BI296868	Transcribed sequence with weak similarity to protein prf:2208351A (H.sapiens) 2208351A syntrophin:ISOTYPE=alpha1 [Homo sapiens]
1398837_at	1486	Tceb2	NM_031129	Transcription elongation factor B (SIII), polypeptide 2
1388122_at	1480	Gstp2	X02904	Glutathione S-transferase, pi 2
1388898_at	1479	Hsph1	AI236601	Similar to heat shock protein 105 kDa alpha (LOC288444), mRNA
AFFX_Rat_beta-actin_M_at	1475	Actb	AFFX_Rat_beta-actin_M
1371355_at	1470	Ndufa8	BI280270	Similar to Aa2-258 (LOC296658), mRNA
1398964_at	1470		AI231773	Transcribed sequence with moderate similarity to protein sp:P00722 (E. coli) BGAL_ECOLI Beta-galactosidase
1398766_at	1467	Rpn1	NM_013067	Ribophorin I
1397579_x_at	1464		BI294552	Similar to RIKEN cDNA 2310011J03 (LOC299612), mRNA
1367609_at	1464	Mif	NM_031051	Macrophage migration inhibitory factor
1386868_at	1464	Rps10	NM_031109	Ribosomal protein S10
1387887_at	1462	Rpl14	AA874811	UI-R-E0-bw-h-04-0-UI.s1 UI-R-E0 Rattus norvegicus cDNA clone UI-R-E0-bw-h-04-0-UI 3' similar to gi|1430943|emb|X94242|RNRIBOL14 R.norvegicus mRNA for ribosomal protein L14, mRNA sequence.
1373469_at	1462		BF408841	Transcribed sequences
1386875_a_at	1461	Clta	M19261	Clathrin, light polypeptide (Lca)
1388244_s_at	1459	Lamr1	BG153272	laminin receptor 1 (67kD, ribosomal protein SA)
1367549_a_at	1456	Ap3d1	BI282757	Similar to mBLVR (LOC314633), mRNA
1398780_at	1455	Rabac1	NM_031774	Rab acceptor 1 (prenylated)
1398759_at	1455	Tgfb1i4	NM_013043	transforming growth factor beta 1 induced transcript 4
1375631_at	1454	Plekhb2_predicted	AI177176	Similar to evectin-2 (LOC301337), mRNA
1371417_at	1453	Qpc	AI233054	Low molecular mass ubiquinone-binding protein (Qpc) mRNA, complete cds
1398781_at	1452	Atp6v1f	NM_053884	ATPase, H+ transporting, V1 subunit F
1367646_at	1449	Ctsb	NM_022597	Cathepsin B
1398888_at	1449	H3f3b	AI408819	H3 histone, family 3B
1398986_at	1447	Serinc3	AA944455	Similar to Tde1 protein (LOC296350), mRNA
1390419_a_at	1446		AI454905	Similar to N33 protein (LOC290783), mRNA
1367808_at	1443	Timm8b	NM_022541	Translocase of inner mitochondrial membrane 8 homolog b (yeast)
1398757_at	1442	Npm1	NM_012992	Nucleophosmin 1
1371844_at	1439		AW144530	Similar to hypothetical protein (LOC362013), mRNA
1389957_at	1438		BG378149	UI-R-CV1-bvo-e-10-0-UI.s1 UI-R-CV1 Rattus norvegicus cDNA clone UI-R-CV1-bvo-e-10-0-UI 3', mRNA sequence.
1367569_at	1438	Lamr1	NM_017138	Laminin receptor 1 (67kD, ribosomal protein SA)
1367622_at	1434	Atp5h	NM_019383	ATP synthase, H+ transporting, mitochondrial F0 complex, subunit d
1369933_at	1430	Vdac2	AF268468	Voltage-dependent anion channel 2
1373013_at	1429	LOC361309	AI009693	Transcribed sequences
1388362_at	1428	Ndufa13_predicted	BM390197	Similar to novel cell death-regulatory protein GRIM19 (LOC314759), mRNA
AFFX-BioDn-3_at	1425		AFFX-BioDn-3
1379255_at	1424	Atp6ap2	AI012226	Similar to RIKEN cDNA 5730403E06 (LOC302526), mRNA
1368141_at	1421	Cnbp1	AF242550	Cellular nucleic acid binding protein 1
1398578_at	1418		AI102019	Similar to leukocyte receptor cluster (LRC) member 8 (LOC361506), mRNA
1367623_at	1417	Rpl18	NM_031102	Ribosomal protein L18
1371402_at	1414	Atp6b2	BM390600	ATPase, H+ transporting, lysosomal (vacuolar proton pump), beta 56/58 kDa, isoform 2
1367711_at	1414	Psmc2	NM_033236	Proteasome (prosome, macropain) 26S subunit, ATPase 2
1370804_at	1409	Gabarap	AF161588	Gamma-aminobutyric acid receptor associated protein
1370200_at	1404	Glud1	BI284411	glutamate dehydrogenase 1
1388351_at	1404	RGD1305831_predicted	BM384128	Similar to chromosome 13 open reading frame 12 (LOC288455), mRNA
1398787_at	1402	Rheb	NM_013216	Ras homolog enriched in brain
1368344_at	1401	Gad1	NM_017007	Glutamate decarboxylase 1
1371961_at	1399	Pld3	BF287282	Similar to schwannoma-associated protein (LOC361527), mRNA
1370276_at	1399	Atp5o	D13127	ATP synthase, H+ transporting, mitochondrial F1 complex, O subunit
1389941_at	1393	Arl2bp	BE109130	Transcribed sequence with strong similarity to protein ref:NP_036238.1 (H.sapiens) binder of Arl Two; Arf-like 2 binding protein BART1 [Homo sapiens]
1371398_at	1391	LOC690441	BF281400	Transcribed sequence with moderate similarity to protein ref:NP_004880.1 (H.sapiens) ATP synthase, H+ transporting, mitochondrial F0 complex, subunit f, isoform 2; F1Fo-ATPase synthase f subunit [Homo sapiens]
1371625_at	1389	Pygb	AA800190	brain glycogen phosphorylase
1367560_at	1389	Arbp	NM_022402	Acidic ribosomal phosphoprotein P0
1371321_at	1389	RGD1565270_predicted	AI230604	Similar to Uroplakin Ia (UPIa) (UPKa) (LOC365227), mRNA
1368854_at	1384	Vsnl1	AI227991	visinin-like 1
1371372_at	1382		AA944161	Similar to Sid3177p (LOC362809), mRNA
1371392_at	1377	Gpi	BI283882	glucose phosphate isomerase
1387015_at	1374	Pfn2	NM_030873	Profilin 2
1370426_a_at	1371	Atp2a2	AI175492	ATPase, Ca++ transporting, cardiac muscle, slow twitch 2
1372878_at	1370	Zfr	BG668247	Similar to zinc finger RNA binding protein (LOC365703), mRNA
1386894_at	1368	Hsp60	NM_022229	Heat shock protein 1 (chaperonin)
1375296_at	1364		AI407178	Transcribed sequence with strong similarity to protein sp:O60493 (H.sapiens) SNX3_HUMAN Sorting nexin 3
1375974_at	1361		AI406315	Similar to RNA-binding protein isoform G3BP-2a (LOC305240), mRNA
1373774_at	1360	Rit2	AI412619	Similar to GTP-binding protein ROC2 (LOC291713), mRNA
1371348_at	1360	Psmb5	BI285627	proteasome (prosome, macropain) subunit, beta type 5
1375516_at	1359	Ndufc2	AA891171	Similar to RIKEN cDNA 1810004I06 (LOC293130), mRNA
1375182_at	1355	Slc3a1	BE109671	solute carrier family 3, member 1
1367580_at	1353	Rpl10a	NM_031065	Ribosomal protein L10A
1368049_at	1350	Tcp1	NM_012670	T-complex protein 1
1368292_at	1350	Dnm1	NM_080689	Dynamin 1
1367766_at	1348	Nme2	NM_031833	Expressed in non-metastatic cells 2
1386898_at	1346	Hspe1	NM_012966	Heat shock 10 kDa protein 1
1386858_at	1346	Rpl13	NM_031101	Ribosomal protein L13
1381996_at	1342	Gpm6b	BG666712	glycoprotein m6b
1372249_at	1333	Ywhaz	BE108148	Ac1254 mRNA, complete cds
1369670_at	1332	Mox2	NM_031518	Antigen identified by monoclonal antibody MRC OX-2
1383895_at	1331	Dynlrb2_predicted	AI144946	Similar to dynein, cytoplasmic, light chain 2B; dynein, cytoplasmic, light polypeptide 2B (LOC361415), mRNA
1383135_at	1329	Ntrk2	BG669126	Transcribed sequences
1371837_at	1328	Ddx5	AA851926	Similar to Probable RNA-dependent helicase p68 (DEAD-box protein p68) (DEAD-box protein 5) (LOC287765), mRNA
1398870_at	1323	LOC266601	AI177295	outer mitochondrial membrane receptor rTOM20
1383173_at	1322		BI281630	UI-R-CT0s-cau-f-05-0-UI.s1 UI-R-CT0s Rattus norvegicus cDNA clone UI-R-CT0s-cau-f-05-0-UI 3', mRNA sequence.
1383073_at	1322	Usp14	BG666028	Similar to ubiquitin specific protease 14 (LOC291796), mRNA
1375197_at	1320	LOC690848	BG665384	Transcribed sequence with moderate similarity to protein sp:O14957 (H.sapiens) UCRY_HUMAN Ubiquinol-cytochrome C reductase complex 6.4 kDa protein
1367582_at	1320	Rpl29	NM_017150	Ribosomal protein L29
1370179_at	1320	km23	AI102949	dynein-associated protein RKM23
1398812_at	1320	Psmb1	NM_053590	Proteasome (prosome, macropain) subunit, beta type 1
1373041_at	1317	Ndufb3_predicted	AI555535	Transcribed sequence with moderate similarity to protein ref:NP_002482.1 (H.sapiens) NADH dehydrogenase
1370006_at	1314	Ndufs6	NM_019223	NADH dehydrogenase (ubiquinone) Fe-S protein 6
1372257_at	1310		BG662579	Transcribed sequences
1371564_at	1309	MGC72933	AI169159	Unknown (protein for MGC:72933)
1378090_at	1308		BE109128	Transcribed sequences
1371378_at	1303	Sui1-rs1_predicted	BM389078	Similar to Protein translation factor SUI1 homolog (LOC287703), mRNA
1369930_at	1301	Psma6	NM_017283	Proteasome (prosome, macropain) subunit, alpha type 6
1375144_at	1300		BM388843	Transcribed sequence with weak similarity to protein sp:P04406 (H.sapiens) G3P2_HUMAN Glyceraldehyde 3-phosphate dehydrogenase, liver
1388131_at	1295	Tubb2b	X03369	Rat mRNA for beta-tubulin T beta15
1398616_at	1295	Ap1s2_predicted	AI045228	UI-R-C1-kh-a-12-0-UI.s1 UI-R-C1 Rattus norvegicus cDNA clone UI-R-C1-kh-a-12-0-UI 3', mRNA sequence.
1388802_at	1292	Bex1	AI579422	Similar to Bex1 protein (LOC363499), mRNA
1388314_at	1290	Hmgn1	BF281178	Similar to Nonhistone chromosomal protein HMG-14 (High-mobility group nucleosome binding domain 1) (LOC360704), mRNA
1373362_at	1288	Uqcrc2	BI296109	Similar to Ubiquinol-cytochrome C reductase complex core protein 2, mitochondrial precursor (Complex III subunit II) (LOC293448), mRNA
1370230_at	1284	Atp5j	BG666602	ATP synthase, H+ transporting, mitochondrial F0 complex, subunit F6
1389544_at	1283	LOC685620	BG669998	Similar to RIKEN cDNA 1110020J08 (LOC296749), mRNA
1376253_at	1277	Ly6h_predicted	AW434178	Similar to lymphocyte antigen 6H (LOC300025), mRNA
1388777_at	1277	Ssr3	BE113224	TRAP-complex gamma subunit
1386861_at	1268	H2afz	NM_022674	H2A histone family, member Z
1368137_at	1267	Mapt	NM_017212	Microtubule-associated protein tau
1383399_at	1266	Sv2a	AI574728	UI-R-G0-uc-h-06-0-UI.s1 UI-R-G0 Rattus norvegicus cDNA clone UI-R-G0-uc-h-06-0-UI 3', mRNA sequence.
1389904_at	1266		AI171529	Similar to actin-related protein 2 (LOC289820), mRNA
1370313_at	1265	Bach	D88891	Brain acyl-CoA hydrolase
1371786_at	1263	Trim35	BE111791	Transcribed sequence with weak similarity to protein sp:P14373 (H.sapiens) RFP_HUMAN Zinc-finger protein RFP
1372555_at	1261	RGD1309385_predicted	AI171778	Similar to RIKEN cDNA E030034P13 (LOC360488), mRNA
1371841_at	1260	Mtpn	AI228667	myotrophin
1382098_at	1260		AI228756	Transcribed sequences
1388304_at	1256	Ndufb5_predicted	BI281307	Similar to NADH dehydrogenase (ubiquinone) 1 beta subcomplex, 5; NADH dehydrogenase (ubiquinone) 1 beta subcomplex 5 (LOC294964), mRNA
1367695_at	1253	Qdpr	NM_022390	Quinoid dihydropteridine reductase
1388748_at	1249	Laptm4a	AW525776	lysosomal-associated protein transmembrane 4 alpha
1371384_at	1248	Btf3	BG666659	Similar to Transcription factor BTF3 (RNA polymerase B transcription factor 3) (LOC294680), mRNA
1367479_at	1240	LOC691534	AI599994	Transcribed sequence with strong similarity to protein ref:NP_061118.1 (H.sapiens) nucleolar protein family A, member 3; homolog of yeast Nop10p; hypothetical protein Nop10p [Homo sapiens]
1371428_at	1239	LOC689134	AI170002	LRRGT00019 mRNA, complete cds
1377267_at	1236	Magee1_predicted	BF402385	Similar to hepatocellular carcinoma-associated protein HCA1 (LOC317232), mRNA
1368688_at	1234	Ntsr2	NM_022695	Neurotensin receptor 2
1380500_s_at	1230	Fkbp2_predicted	BF561706	Similar to binding protein (LOC293702), mRNA
1370281_at	1230	Fabp5	U13253	Fatty acid binding protein 5, epidermal
1368504_at	1228	Lamp1	NM_012857	Lysosomal membrane glycoprotein 1
1368992_a_at	1228	Sfrs5	AI104005	splicing factor, arginine/serine-rich 5
1370859_at	1221	P5	BI284965	protein disulfide isomerase-related protein
1371558_at	1220	Nisch	BI282284	Similar to KIAA0975 protein (LOC306255), mRNA
1399106_at	1216	LOC681389	AI176121	Transcribed sequences
1391039_at	1211		BE115243	UI-R-CA0-axr-a-04-0-UI.s1 UI-R-CA0 Rattus norvegicus cDNA clone UI-R-CA0-axr-a-04-0-UI 3', mRNA sequence.
1368852_at	1209	Hsj2	BG668811	DnaJ-like protein
1372101_at	1207	Dri42	AI177031	ER transmembrane protein Dri 42
1398829_at	1207	Fkbp1a	AI598372	FK506-binding protein 1a
1372141_at	1205	LOC685607	BI289500	Transcribed sequence with strong similarity to protein ref:NP_036526.2 (H.sapiens) prefoldin 2 [Homo sapiens]
1398788_at	1204	Grp58	NM_017319	Glucose regulated protein, 58 kDa
1387005_at	1202	Ctss	NM_017320	Cathepsin S
1393469_at	1201		BE102340	UI-R-BT1-aql-d-09-0-UI.s1 UI-R-BT1 Rattus norvegicus cDNA clone UI-R-BT1-aql-d-09-0-UI 3', mRNA sequence.
1377125_at	1200	Dnajc6_predicted	AW523481	Transcribed sequences
1367918_at	1198	Fez1	NM_031066	Fasciculation and elongation protein zeta 1 (zygin I)
1371692_at	1198	Mllt11	AI009661	Similar to AF1q (LOC295264), mRNA
1370003_at	1197	Eef2	NM_017245	Eukaryotic translation elongation factor 2
1383404_at	1195		BI295203	Transcribed sequence with moderate similarity to protein pdb:1LBG (E. coli) B Chain B, Lactose Operon Repressor Bound To 21-Base Pair Symmetric Operator Dna, Alpha Carbons Only
1372345_at	1192		AA894210	EST198013 Normalized rat spleen, Bento Soares Rattus sp. cDNA clone RSPAS86 3' end, mRNA sequence.
1367512_at	1191	Chmp5	AA998435	Similar to RIKEN cDNA 2210412K09 (LOC297995), mRNA
1368653_a_at	1189	SP22	BI281756	fertility protein SP22
1398909_at	1188	LOC301124	AA849634	Similar to QIL1 (LOC301124), mRNA
1371547_at	1188		BI282112	Similar to C10 (LOC297591), mRNA
1371977_at	1187	Arpc3_predicted	BG381477	Similar to ARP2/3 complex 21 kDa subunit (P21-ARC) (Actin-related protein 2/3 complex subunit 3) (LOC288669), mRNA
1373408_at	1185	Tbca	BI282062	CDNA clone MGC:72998 IMAGE:6888541, complete cds
1399101_at	1184	Rnpc2	AA849715	Similar to RNA-binding region (RNP1, RRM) containing 2; splicing factor (CC1.3); coactivator of activating protein-1 and estrogen receptors (LOC362251), mRNA
1387361_s_at	1178	Pgk1	NM_053291	Phosphoglycerate kinase 1
1367613_at	1177	Prdx1	NM_057114	Peroxiredoxin 1
1388315_at	1177	Ndufb11_predicted	BI282661	Similar to neuronal protein 15.6 (LOC299310), mRNA
1387878_at	1177	Glud1	AW916644	glutamate dehydrogenase 1
1373374_at	1173	Lmo4	BM389691	Similar to LIM domain only 4; LIM only 4; ethanol induced 4 (LOC362051), mRNA
1369013_a_at	1173	Mrpl17	AI103095	mitochondrial ribosomal protein L17
1368098_a_at	1171	Snrpn	M29294	Small nuclear ribonucleoprotein N
1368912_at	1171	Trh	M12138	Thyrotropin releasing hormone
1367949_at	1170	Penk-rs	NM_017139	Preproenkephalin, related sequence
1373399_at	1170	Wdr6	BI291997	Similar to WD repeat protein WDR6 (LOC301007), mRNA
1398889_at	1166	Grinl1a	BE113383	glutamate receptor, ionotropic
1373865_at	1166	Snap91	BF281248	synaptosomal-associated protein, 91 kDa
1377722_at	1166	Atp6v1g2	BE100072	LOC368044 (LOC368044), mRNA
1369358_a_at	1165	Hap1	AI412750	huntingtin-associated protein 1
1382137_at	1161	Abhd3_predicted	BG662490	Similar to lung alpha/beta hydrolase fold protein 3 (LOC291793), mRNA
1388327_at	1160	RGD1309529_predicted	AI232357	Similar to DNA segment, Chr 10, ERATO Doi 214, expressed (LOC294362), mRNA
1373414_at	1159	Uba52	BG380515	Similar to Brain specific membrane-anchored protein precursor (LOC306349), mRNA
1372568_at	1159	Epm2aip1_predicted	AI411270	Transcribed sequences
1389511_s_at	1159	Syngr1	BF403383	synaptogyrin 1
1398853_at	1158	Psmb3	AI169273	proteasome (prosome, macropain) subunit, beta type 3
1398406_at	1157		AI102382	Transcribed sequences
1370168_at	1157	Ywhaq	BI277793	tyrosine 3-monooxygenase/tryptophan 5-monooxygenase activation protein, theta polypeptide
1373351_at	1156	Ank2	BI286775	Transcribed sequences
1390209_at	1155	Syngr3_predicted	BE097982	Similar to synaptogyrin 3 (LOC302975), mRNA
1374307_at	1155	LOC287005	AI236027	CaM-kinase II inhibitor alpha
1398883_at	1149	Hnrpa2b1_predicted	BI296284	Similar to heterogeneous nuclear ribonucleoprotein A2/B1 (LOC362361), mRNA
1371680_at	1146	MGC125167	BI303631	Similar to gamma-aminobutyric acid (GABA(A)) receptor-associated protein-like 1; GABA(A) receptor-associated protein like 1 (LOC297644), mRNA
1367460_at	1145	Gdi3	BM387347	guanosine diphosphate dissociation inhibitor 3
1371605_at	1144	Ndufa12_predicted	AI710281	Similar to RIKEN cDNA 2410011G03 (LOC299739), mRNA
1371304_a_at	1136	LOC685867	BI285502	Similar to 17,000 dalton myosin light chain (LOC362816), mRNA
1369588_a_at	1136	Atpi	NM_012915	ATPase inhibitor
1373040_at	1134	Eif3s5_predicted	BI281752	Similar to eukaryotic translation initiation factor 3, subunit 5 epsilon, 47kDa; eukaryotic translation initiation factor 3, subunit 5 (epsilon, 47kD) (LOC293427), mRNA
1384187_at	1131	Ap1s2_predicted	BF551686	UI-R-C1-kk-e-12-0-UI.r1 UI-R-C1 Rattus norvegicus cDNA clone UI-R-C1-kk-e-12-0-UI 5', mRNA sequence.
1367562_at	1127	Sparc	NM_012656	Secreted acidic cysteine rich glycoprotein
1384302_at	1127	Slc6a17	AI712791	UI-R-AF1-aax-e-10-0-UI.s1 UI-R-AF1 Rattus norvegicus cDNA clone UI-R-AF1-aax-e-10-0-UI 3', mRNA sequence.
1375856_at	1124		AI102258	Transcribed sequence with moderate similarity to protein ref:NP_065580.1 (M.musculus) hypothetical protein, I54 [Mus musculus]
1398389_at	1124		AI236136	Transcribed sequences
1370043_at	1123	Alcam	NM_031753	Activated leukocyte cell adhesion molecule
1393383_at	1123	Arhgdig_predicted	AW521125	Similar to Rho-GDI3 gene product (LOC360500), mRNA
1388519_at	1123	Sec61b_predicted	BI281906	Similar to protein translocation complex beta; protein transport protein SEC61 beta subunit (LOC298068), mRNA
1372131_at	1122	Ubqln2_predicted	BF398140	Similar to Ubqln2 protein (LOC317396), mRNA
1367559_at	1113	Ftl1	L01122	Ferritin light chain 1
1381995_at	1111	Brunol4_predicted	AW530502	UI-R-C4-akx-h-01-0-UI.s1 UI-R-C4 Rattus norvegicus cDNA clone UI-R-C4-akx-h-01-0-UI 3', mRNA sequence.
1372368_at	1110	Stch	AI230431	stress 70 protein chaperone, microsome-associated, 60kD human homolog
1370873_at	1110	Calm3	AI411316	calmodulin 3
1383195_at	1106		AW521311	UI-R-BO0-agl-a-11-0-UI.s1 UI-R-BO0 Rattus norvegicus cDNA clone UI-R-BO0-agl-a-11-0-UI 3', mRNA sequence.
1389967_at	1105	LOC293551	AA892386	ADP-ribosylation-like factor 6-interacting protein
1367599_at	1101	Atp5g1	NM_017311	ATP synthase, H+ transporting, mitochondrial F0 complex, subunit c (subunit 9), isoform 1
1370201_at	1100	Calb1	X04280	Calbindin 1
1389147_at	1098		BE116020	Transcribed sequence with strong similarity to protein pdb:1LBG (E. coli) B Chain B, Lactose Operon Repressor Bound To 21-Base Pair Symmetric Operator Dna, Alpha Carbons Only
1387031_at	1098	Erp29	U36482	Endoplasmic retuclum protein 29
1372442_at	1096		BG673216	Transcribed sequences
1371506_at	1091	Cd36l2	AA891207	CD36 antigen (collagen type I receptor, thrombospondin receptor)-like 2
1368523_at	1089	Cadps	NM_013219	Ca<2+-dependent activator protein for secretion
1373133_at	1089	LOC500282	BF410786	Transcribed sequence with strong similarity to protein ref:NP_060654.1 (H.sapiens) hypothetical protein FLJ10702 [Homo sapiens]
1375999_at	1088	RGD1312005_predicted	AW143197	Transcribed sequence with moderate similarity to protein pdb:1LBG (E. coli) B Chain B, Lactose Operon Repressor Bound To 21-Base Pair Symmetric Operator Dna, Alpha Carbons Only
1373145_at	1088		BI281884	Similar to Vps41 protein (LOC306991), mRNA
1399158_a_at	1087	Npm1	J04943	Nucleophosmin 1
1374513_at	1087	Cdc10	BM389104	CDC10 (cell division cycle 10, S.cerevisiae, homolog)
1368042_a_at	1084	Hmgb1	AF275734	High mobility group box 1
1371597_at	1084	Rnf187_predicted	BI281621	Similar to tripartite motif protein 11 (LOC360533), mRNA
1388520_at	1083	Spag9_predicted	BI278854	Transcribed sequences
1371041_at	1081	Ndufv2	M22756	24-kDa subunit of mitochondrial NADH dehydrogenase
1385534_at	1081	Ngfrap1	BG381021	UI-R-CT0-bug-c-06-0-UI.s1 UI-R-CT0 Rattus norvegicus cDNA clone UI-R-CT0-bug-c-06-0-UI 3', mRNA sequence.
1373277_at	1080	Tm2d3_predicted	BG373457	Similar to BBP-like protein 2 (LOC292995), mRNA
1371783_at	1076	LOC290549	AI009936	Similar to heat shock protein (LOC290549), mRNA
1398790_at	1075	Ppp2ca	NM_017039	Protein phosphatase 2a, catalytic subunit, alpha isoform
1385924_at	1074		AI454060	Transcribed sequences
1367709_at	1071	Cd63	NM_017125	CD63 antigen
1375220_at	1069	LOC301123	AA818971	Similar to RE70703p-like protein (LOC301123), mRNA
1371711_at	1066		AA800689	Transcribed sequences
1387529_a_at	1065	Tagln3	NM_031676	Transgelin 3
1388313_at	1064	Rps25	BM389289	ribosomal protein s25
1377455_at	1061	Slc6a11	BE106526	solute carrier family 6 (neurotransmitter transporter, GABA), member 11
1372528_at	1057	Nsf	AI102069	N-ethylmaleimide sensitive factor
1373195_at	1057	RGD1566093_predicted	AW532485	Similar to pigpen (LOC317385), mRNA
1377720_x_at	1057		AA892765	EST196568 Normalized rat kidney, Bento Soares Rattus sp. cDNA clone RKIAX04 3' end, mRNA sequence.
1367637_a_at	1056	Ppp1cc	NM_022498	Protein phosphatase 1, catalytic subunit, gamma isoform
1383066_at	1056		BG379237	UI-R-BT1-bnn-a-06-0-UI.s1 UI-R-BT1 Rattus norvegicus cDNA clone UI-R-BT1-bnn-a-06-0-UI 3', mRNA sequence.
1368170_at	1055	Slc6a1	NM_024371	GABA transporter protein
1372720_at	1053	Btbd1	AA848449	Similar to BTB/POZ domain containing protein 1 (Glucose signal repressing protein) (LOC293060), mRNA
1376577_at	1052		AI145247	Transcribed sequences
1373985_at	1051	RGD1560435_predicted	BI282311	Similar to KIAA1183 protein (LOC308393), mRNA
1370296_at	1051	Scp2	M34728	Sterol carrier protein 2
1388551_at	1050	Pcdhgc3	AW434022	protocadherin gamma subfamily C, 3
1367643_at	1050	Bsg	NM_012783	Basigin
1381976_at	1050		BE103004	Similar to kinesin-like protein KIF2 (LOC300158), mRNA
1374413_at	1049	Ubl3	BM386522	Similar to ubiquitin-like 3 (LOC363869), mRNA
1390356_at	1049		AW535401	Transcribed sequences
1380191_s_at	1049	Txnl	BF555110	thioredoxin-like (32kD)
1370825_a_at	1048	Cdc42	AA925473	cell division cycle 42 homolog (S. cerevisiae)
1378065_at	1045		BI274450	Transcribed sequence with weak similarity to protein ref:NP_509066.1 (C.elegans) C03B1.10.p [Caenorhabditis elegans]
1371589_at	1045	LOC500954	BM386159	UI-R-CN1-cjf-i-19-0-UI.s1 UI-R-CN1 Rattus norvegicus cDNA clone UI-R-CN1-cjf-i-19-0-UI 3', mRNA sequence.
1398845_at	1044	Eif5	BF282186	eukaryotic initiation factor 5 (eIF-5)
1376209_at	1042	RGD1311310_predicted	BG669208	Similar to hypothetical protein supported by AL449243 (LOC315166), mRNA
1379243_at	1041	Ndufa6_predicted	AA819547	Similar to NADH dehydrogenase (ubiquinone) 1 alpha subcomplex, 6 (B14); NADH dehydrogenase (ubiquinone) 1 alpha subcomplex, 6 (14kD, B14) (LOC315167), mRNA
1390097_at	1040	Tspyl4	BI281738	Similar to RIKEN cDNA 2610102M01 (LOC309828), mRNA
1387146_a_at	1040	Ednrb	X57764	Endothelin receptor type B
1389964_at	1038	Ndufab1_predicted	AA944343	Similar to Acyl carrier protein, mitochondrial precursor (ACP) (NADH-ubiquinone oxidoreductase 9.6 kDa subunit) (CI-SDAP) (LOC293453), mRNA
1389713_at	1038	LOC296637	AI602851	Transcribed sequence with weak similarity to protein ref:NP_037450.1 (H.sapiens) hypothetical protein LQFBS-1 [Homo sapiens]
1390019_at	1038	H3f3b	BM390456	Similar to H3 histone, family 3B (LOC314977), mRNA
1371328_at	1034	Amfr_predicted	BM986552	Similar to autocrine motility factor receptor (LOC361367), mRNA
1371796_at	1032	Tmx2	AA799476	Similar to RIKEN cDNA 2310042M24 (LOC295701), mRNA
1373479_at	1028	Ppp3ca	BE113127	protein phosphatase 3, catalytic subunit, alpha isoform
1372921_at	1028		AI073219	Transcribed sequences
1367873_at	1026	Atp6ap1	NM_031785	ATPase, H+ transporting, lysosomal (vacuolar proton pump), subunit 1
1388390_at	1025	Eif3s3	AI231784	eukaryotic translation initiation factor 3, subunit 3 gamma, 40kDa
1395461_at	1025		BI294552	Similar to RIKEN cDNA 2310011J03 (LOC299612), mRNA
1371352_at	1025	Hmgn2	BM391736	High mobility group-17 mRNA, 3' untranslated region, partial sequence
1398752_at	1023	2015-09-01	NM_133297	Selenoprotein
1395249_at	1021	RGD1563912_predicted	BF400750	LOC362256 (LOC362256), mRNA
1370817_at	1020	Spc21	AB022714	Signal peptidase 21kDa subunit
1388076_at	1019	Rda288	AF388527	hypothetical RNA binding protein RDA288
1372907_at	1018	Atp6v0e2	BI285242	Transcribed sequence with weak similarity to protein sp:O15342 (H.sapiens) VA0H_HUMAN Vacuolar ATP synthase subunit H
1370280_at	1018	Hprt	M86443	hypoxanthine guanine phosphoribosyl transferase
1374554_at	1017	RGD1308048_predicted	BF281325	Similar to HT014 (LOC298557), mRNA
1368277_at	1016	Ppp3ca	NM_017041	Protein phosphatase 3, catalytic subunit, alpha isoform
1373365_at	1013	Cmpk	AI100861	Similar to UMP-CMP kinase (LOC298410), mRNA
1372446_at	1013	Ppp1r2	AI172276	protein phosphatase 1, regulatory (inhibitor) subunit 2
1368402_at	1012	Dncli2	NM_031026	Dynein, cytoplasmic, light intermediate polypeptide 2
1376570_at	1012	Cct5	BF417274	chaperonin containing TCP1, subunit 5 (epsilon)
1398874_at	1012	Sca10	BI274345	spinocerebellar ataxia 10 homolog (human)
1383938_at	1010	RGD1566426_predicted	BI286738	UI-R-CT0s-car-b-08-0-UI.s1 UI-R-CT0s Rattus norvegicus cDNA clone UI-R-CT0s-car-b-08-0-UI 3', mRNA sequence.
1371941_at	1007		AI411390	Similar to RIKEN cDNA 5230400G24 (LOC364229), mRNA
1367467_at	1007	RGD1309562_predicted	BG380638	Similar to nitrogen fixation cluster-like (LOC288740), mRNA
1375977_at	1004	Cetn2	AA958015	centrin 2
1367819_at	1003	Got2	NM_013177	Glutamate oxaloacetate transaminase 2
1373432_at	1003	Marcks	BE111604	Rat mRNA
1371314_at	1001	Nedd4a	BM389736	neural precursor cell expressed, developmentally down-regulated gene 4A
1388301_at	1000	Uqcrc1	BI287993	Similar to ubiquinol-cytochrome c reductase core protein 1 (LOC301011), mRNA
1388550_at	1000	Rad23b	BI295122	Similar to MHR23B (LOC298012), mRNA
1371590_s_at	999.2	LOC500954	BM386159	UI-R-CN1-cjf-i-19-0-UI.s1 UI-R-CN1 Rattus norvegicus cDNA clone UI-R-CN1-cjf-i-19-0-UI 3', mRNA sequence.
1371490_at	998.7	Hsbp1	BG666149	heat shock factor binding protein 1
1370785_s_at	998.7	Tomm20	D63411	Translocase of outer mitochondrial membrane 20 homolog (yeast)
1397246_at	998.7	Ntrk2	BE102996	Transcribed sequences
1398828_at	998.2	Fkbp1a	U09386	FK506-binding protein 1a
1372242_at	997.5		AI169598	Similar to RNA helicase (LOC317335), mRNA
1388348_at	995.9	rELO1	BI278590	fatty acid elongase 1
1398887_at	994.6	RGD1562501_predicted	BE113217	Similar to late endosomal/lysosomal MP1 interacting protein (LOC295234), mRNA
1373367_at	993.9		AI556297	Similar to Ac2-190 (LOC312952), mRNA
1370243_a_at	993.5	Ptma	AI178772	prothymosin alpha
1387770_at	993.2	Ifi27l	NM_130743	Interferon, alpha-inducible protein 27-like
1388357_at	993.1	Cdh22	BI282972	Transcribed sequence with weak similarity to protein prf:2208351A (H.sapiens) 2208351A syntrophin:ISOTYPE=alpha1 [Homo sapiens]
1374385_at	992.3	RGD1561319_predicted	AI009789	Transcribed sequence with strong similarity to protein pir:S58529 (H.sapiens) S58529 alpha-complex protein 1 - human
1373067_at	991.8	Catnb	AI102738	beta-catenin
1388455_at	991	Gng10	AA799996	guanine nucleotide binding protein 10
1367833_at	990.4	Sug1	NM_031149	Proteasomal ATPase (SUG1)
1387864_at	988.9	Kidins220	AI169232	kinase D-interacting substance of 220 kDa
1388882_at	988.3	Fkbp3_predicted	AA891798	Similar to 25 kDa FK506-binding protein (LOC299104), mRNA
1398892_at	988.3	re1	BI287960	epididymal secretory protein 1
1371476_at	987.9	Cops4	AI411531	Similar to COP9 complex subunit 4 (LOC360915), mRNA
1370029_at	985.7	Ctbp1	NM_019201	C-terminal binding protein 1
1367656_at	984.8	Psmb7	NM_053532	Proteasome (prosome, macropain) subunit, beta type 7
1388586_at	984.7	Synj1	BG372397	synaptojanin 1
1371682_at	984.6	Map1lc3a	AI177372	microtubule-associated protein 1 light chain 3 alpha
1372395_at	983.2	RGD1565757_predicted	AA850978	Transcribed sequences
1370069_at	983	Slc12a5	NM_134363	Solute carrier family 12, (potassium-chloride transporter) member 5
1367586_at	982.7	Ldha	NM_017025	Lactate dehydrogenase A
1383161_a_at	982.2		AI008646	EST203097 Normalized rat embryo, Bento Soares Rattus sp. cDNA clone REMBB18 3' end, mRNA sequence.
1367496_at	980.8	Tm9sf2	AI179901	Similar to transmembrane 9 superfamily member 2 (LOC306197), mRNA
1371912_at	978.7	Ndufs7	AI231358	Similar to NADH dehydrogenase (ubiquinone) Fe-S protein 7 (LOC362837), mRNA
1373346_at	978.4	RGD1306508_predicted	AI009492	Similar to hypothetical protein CL25084 (LOC289874), mRNA
1388632_at	977.6	Rab6b_predicted	BG665929	Transcribed sequences
1388332_at	977.3	Rac1	AA799542	ras-related C3 botulinum toxin substrate 1 (rho family, small GTP binding protein Rac1)
1389965_at	976.8	Tgoln2	AA799818	Transcribed sequence with strong similarity to protein prf:2018199A (E. coli) 2018199A beta lactamase IRT-4 [Escherichia coli]
1367452_at	974.6	Sumo2	NM_133594	SMT3 suppressor of mif two 3 homolog 2 (yeast)
1371572_at	973.8	App	BM986220	amyloid beta (A4) precursor protein
1371362_at	973.4	Ddx17	BI285402	Similar to KDEL (Lys-Asp-Glu-Leu) endoplasmic reticulum protein retention receptor 3 (LOC315131), mRNA
1367690_at	972.3	Ssr4	NM_017199	Signal sequence receptor 4
1368275_at	971.6	Sc4mol	NM_080886	Sterol-C4-methyl oxidase-like
1398626_s_at	971.2	Actr2	AW920881	Similar to actin-related protein 2 (LOC289820), mRNA
1389221_at	969	Mmd2_predicted	BI296275	Similar to monocyte-to-macrophage differentiation factor 2 (LOC304301), mRNA
1368505_at	967.2	Rgs4	NM_017214	Regulator of G-protein signaling 4
1373039_at	966.7	TOM70	AI600081	Similar to mKIAA0719 protein (LOC304017), mRNA
1367706_at	965.5	Vdac1	NM_031353	Voltage-dependent anion channel 1
1389066_at	964.8	Dscr1l1	BI274408	Transcribed sequences
1371309_at	962.9	Tegt	BI276999	testis enhanced gene transcript
1367864_at	962.8	Pfkm	NM_031715	Phosphofructokinase, muscle
1379906_at	961.8	Atp1b2	BM385311	Transcribed sequences
1370042_at	961.5	Stmn2	BG668493	stathmin-like 2
1367677_at	960.3	Prdx5	NM_053610	Peroxiredoxin 5
1398777_at	957.6	Psmb6	NM_057099	Proteasome (prosome, macropain) subunit, beta type 6
1372126_at	954.6	Fem1b_predicted	BI288075	Transcribed sequences
1388333_at	954.1	Rbx1	BF291171	Similar to ring-box 1; ring-box protein 1 (LOC300084), mRNA
1372440_at	953.2	Serpine2	BI275818	serine (or cysteine) proteinase inhibitor, clade E, member 2
1372336_at	952.8		BE115454	UI-R-BS1-axw-a-08-0-UI.s1 UI-R-BS1 Rattus norvegicus cDNA clone UI-R-BS1-axw-a-08-0-UI 3', mRNA sequence.
1373650_at	951.8	Cmas	AI172078	Similar to cytidine monophospho-N-acetylneuraminic acid synthetase (LOC312826), mRNA
1398941_at	948.9	Pcbp2	AI170413	Similar to nucleic acid binding protein (LOC363005), mRNA
1386886_at	948.2	Cd164	NM_031812	CD164 antigen
1367465_at	947.2	Dad1	AI013627	defender against cell death 1
1388645_at	945.6	RGD1307982	AI175494	Similar to RIKEN cDNA 2810409H07 (LOC296488), mRNA
1397227_at	945.3	Tmem35	BE120895	Similar to RIKEN cDNA 9030603L14 (LOC308134), mRNA
1370278_at	941.9	Atp5d	U00926	ATP synthase, H+ transporting, mitochondrial F1 complex, delta subunit
1367500_at	941.7	LOC680532	AI169461	Transcribed sequence with strong similarity to protein ref:NP_006295.1 (H.sapiens) deleted in split-hand/split-foot 1 region [Homo sapiens]
1380828_at	940.8	Gabra1	AI145413	Transcribed sequences
1398930_at	939.3	Atp6v0b_predicted	BI278546	Similar to ATPase, H+ transporting, V0 subunit B; ATPase, H+ transporting, lysosomal (vacuolar proton pump); ATPase, H+ transporting, lysosomal 21kDa, V0 subunit B; lysosomal 21kDa (LOC298451), mRNA
1367895_at	939.3	Hnrpk	AI577321	Transcribed sequence with strong similarity to protein ref:NP_112552.1 (H.sapiens) heterogeneous nuclear ribonucleoprotein K, isoform b; dC-stretch binding protein; transformation upregulated nuclear protein [Homo sapiens]
1371851_at	937.7	MGC72968	BM383811	Unknown (protein for MGC:72968)
1371336_at	937.7	Hn1	AA942716	Similar to HN1 (LOC287828), mRNA
1367678_at	936.6	Sdha	NM_130428	Succinate dehydrogenase complex, subunit A, flavoprotein (Fp)
1388960_at	935.6	Pp	AI412958	pyrophosphatase
1398884_at	934.4	Pfdn5_predicted	BM384924	Similar to Prefoldin subunit 5 (C-myc binding protein Mm-1) (Myc modulator 1) (EIG-1) (LOC300257), mRNA
1389652_at	933.6		AI171655	Transcribed sequences
1386973_a_at	933	Mapk8ip	NM_053777	Mitogen activated protein kinase 8 interacting protein
1367854_at	931.1	Acly	NM_016987	ATP citrate lyase
1372707_at	931	Rab6	AI412961	RAB6, member RAS oncogene family
1388356_at	929.5	S100a16_predicted	AI406499	Similar to RIKEN cDNA 2300002L21 (LOC361991), mRNA
1373967_at	928.2		AI229311	Transcribed sequences
1388819_at	928.2	Scamp1	BM386698	secretory carrier membrane protein 1
1388489_at	927.9	LOC691001	AA875107	Similar to NADH-ubiquinone oxidoreductase B9 subunit (Complex I-B9) (CI-B9) (LOC361494), mRNA
1371346_at	925.3	Ndufb6_predicted	AI104528	Similar to NADH dehydrogenase (LOC297990), mRNA
1371618_s_at	924.9	Tubb3	AI229029	tubulin, beta 3
1399098_at	923.5	Glo1	AI103970	glyoxalase 1
1392912_at	922.9	Cacybp	BG664561	Similar to calcyclin binding protein (LOC289144), mRNA
1374459_at	921.8	Alg2	AI178448	Similar to hypothetical protein FLJ14511; homolog of yeast ALG2 (LOC313231), mRNA
1398598_at	921.8	Dst_predicted	BF549679	Similar to bullous pemphigoid antigen 1-b (LOC316313), mRNA
1379371_at	921.5		BF284791	Transcribed sequences
1388442_at	918.6	Canx	AA848326	calnexin
1374742_at	917.8		AA943983	EST199482 Normalized rat embryo, Bento Soares Rattus sp. cDNA clone REMAA10 3' end, mRNA sequence.
1398409_at	916.7	St13	AA850428	suppression of tumorigenicity 13 (colon carcinoma) Hsp70-interacting protein
1371342_at	915.2	Cyc1_predicted	BI277021	Similar to cytochrome c-1 (LOC300047), mRNA
1369310_at	914.8	Basp1	NM_022300	Brain abundant, membrane attached signal protein 1
1376706_at	914.3		BG373822	Transcribed sequences
1383361_at	914	Dnajb6	BM383741	Similar to DnaJ homolog subfamily B member 6 (Heat shock protein J2) (HSJ-2) (MRJ) (mDj4) (LOC288136), mRNA
1373269_at	913.3		AI407751	EST236041 Normalized rat ovary, Bento Soares Rattus sp. cDNA clone ROVEA21 3' end, mRNA sequence.
1371505_at	912.8	Hnrpc	BG381750	Similar to Heterogeneous nuclear ribonucleoproteins C1/C2 (hnRNP C1 / hnRNP C2) (LOC290046), mRNA
1398770_at	912.5	Rpl36a	NM_031105	Large subunit ribosomal protein L36a
1372100_at	912.4	Tmem50a_predicted	BI283746	Similar to Small membrane protein 1 (LOC298552), mRNA
1389279_at	911.6		BM386204	Similar to N-acetylglucosaminyltrasnferase IVb (LOC303100), mRNA
1375720_at	910.2	Gabbr1	AI171785	gamma-aminobutyric acid (GABA) B receptor, 1
1372741_at	909.8	Sccpdh	AI412013	Similar to RIKEN cDNA C330023F11 (LOC305021), mRNA
1393263_at	908.7	RGD1563912_predicted	AW522530	UI-R-BO0-aha-e-08-0-UI.s1 UI-R-BO0 Rattus norvegicus cDNA clone UI-R-BO0-aha-e-08-0-UI 3', mRNA sequence.
1367760_at	907.6	Map2k1	D13341	Mitogen activated protein kinase kinase 1
1370253_at	907.4	Rpl22	AI228150	ribosomal protein L22
1387773_at	906.5	Cycs	NM_012839	Cytochrome c, somatic
1371302_at	906.4	LOC502663	AI406651	Similar to Small EDRK-rich factor 2 (4F5rel) (h4F5rel) (Gastric cancer-related protein VRG107) (LOC296103), mRNA
1375575_at	906.1	Camk2b	BF403410	UI-R-CA1-biy-m-22-0-UI.s1 UI-R-CA1 Rattus norvegicus cDNA clone UI-R-CA1-biy-m-22-0-UI 3', mRNA sequence.
1367509_at	905.1	RGD1560991_predicted	AI231812	CDNA clone IMAGE:6886947, partial cds
1372982_at	904.9	Ppp3r1	BF387153	protein phospatase 3, regulatory subunit B, alpha isoform,type 1
1371568_at	904.7	Sncb	AI145381	synuclein, beta
1389857_at	904.1	LOC680354	BG378874	Similar to pp21 homolog (LOC294067), mRNA
1388705_at	902.6	RGD1565037_predicted	BI282694	Transcribed sequence with moderate similarity to protein ref:NP_536355.1 (H.sapiens) selenoprotein SelM [Homo sapiens]
1367462_at	902.4	Capns1	U10861	calpain, small subunit 1
1374081_at	902.4	Casc4_predicted	AI011704	Similar to H63 breast cancer expressed gene isoform a; gene associated with HER-2/neu overexpression (LOC362204), mRNA
1371409_at	901.7	RGD1562987_predicted	AI231196	Transcribed sequences
1372430_at	901.6	RGD1311739	H31887	Similar to RIKEN cDNA 1700037H04 (LOC311428), mRNA
1370362_at	900.6	Ptprn	D45414	Protein tyrosine phosphatase, receptor type, N
1368051_at	900	Hsd17b12	NM_032066	Translocase of inner mitochondrial membrane 23 homolog (yeast)
1373977_at	899.2	Kif5c_predicted	BE108253	Transcribed sequences
1388376_at	899	RGD1309710_predicted	AI235498	Similar to RIKEN cDNA 0610038D11 (LOC293700), mRNA
1371388_at	898.1	Pdhb	BM389223	Similar to pyruvate dehydrogenase (lipoamide) beta (LOC289950), mRNA
1373578_at	898.1	Trim2	BM386413	Transcribed sequence with strong similarity to protein sp:P07197 (H.sapiens) NFM_HUMAN Neurofilament triplet M protein
1388811_at	897.5	Syn2	BF401593	Transcribed sequences
1375189_at	895	Edf1	BI285635	endothelial differentiation-related factor 1
1376183_at	894.6	Dpp6	AI101484	dipeptidylpeptidase 6
1372479_at	894.1		AI175666	Transcribed sequences
1396405_at	892.1		BE097557	Transcribed sequences
1388783_at	891.9		BE107162	Transcribed sequences
1367510_at	891.7	RGD1304696	BG381690	Similar to hypothetical protein FLJ22625 (LOC307180), mRNA
1372107_at	890.2	Fhl1	BG673187	four and a half LIM domains 1
1389343_at	890.1	RGD1560187_predicted	H35203	Similar to protein of fungal metazoan origin like (11.1 kD) (2C514) (LOC362641), mRNA
1388428_at	889.9	Hars2_predicted	BF283222	Transcribed sequence with weak similarity to protein ref:NP_079590.1 (M.musculus) RIKEN cDNA 0610006H08 [Mus musculus]
1376283_at	889.8		BG378070	Transcribed sequences
1367531_at	889.4	Wbscr1	BG666846	Similar to Wbscr1 (LOC288599), mRNA
1375692_at	887.6		AI229025	Transcribed sequences
1367848_at	887	Dctn1	NM_024130	Dynactin 1
1373051_at	885.2	LOC246046	BM383988	liver regeneration p-53 related protein
1371380_at	882.7	Pdha1	AI411413	Similar to pyruvate dehydrogenase (LOC306640), mRNA
1388925_at	880.2	Sirt5	AI171547	Similar to RIKEN cDNA 0610012J09 (LOC306840), mRNA
1372182_at	879.8	Pfkp	BM389769	Transcribed sequence with moderate similarity to protein ref:NP_002618.1 (H.sapiens) phosphofructokinase, platelet; Phosphofructokinase, platelet type [Homo sapiens]
1375954_at	878.7	S100a13_predicted	AW141940	Similar to 8KDa amlexanox-binding protein (LOC295213), mRNA
1372334_at	876.2		AW144821	EST291940 Normalized rat embryo, Bento Soares Rattus sp. cDNA clone RGICJ09 5' end similar to H.sapien hypothetical protein KIAA0567, mRNA sequence.
1370024_at	874.9	Fabp7	NM_030832	Fatty acid binding protein 7, brain
1387897_at	874.9	Cnp1	L16532	cyclic nucleotide phosphodiesterase 1
1388963_at	874	Astn1	AI102087	Transcribed sequences
1388795_at	873.8		AI101500	Transcribed sequences
1376171_at	873.6	Usp11	AA851303	Transcribed sequence with moderate similarity to protein prf:2209322A (H.sapiens) 2209322A UHX1 gene [Homo sapiens]
1381936_at	872.8	Camk2g	BF390092	calcium/calmodulin-dependent protein kinase (CaM kinase) II gamma
1368564_at	871.3	Slc17a6	NM_053427	Solute carrier family 17 (sodium-dependent inorganic phosphate cotransporter), member 6
1370295_at	870.9	Nme1	D13374	Expressed in non-metastatic cells 1
1390493_at	870.4		AI556256	Transcribed sequences
1387023_at	870.2	Gstm3	NM_031154	Glutathione S-transferase, mu type 3
1375855_at	869.7	Epdr2	AI171799	Similar to mammalian ependymin related protein-2 (LOC291180), mRNA
1373127_at	868.5		BM383645	Transcribed sequence with moderate similarity to protein pdb:1LBG (E. coli) B Chain B, Lactose Operon Repressor Bound To 21-Base Pair Symmetric Operator Dna, Alpha Carbons Only
1389556_at	867.1	Kifap3_predicted	BI286000	Similar to KAP3A (LOC289168), mRNA
1371341_at	867.1	Snrpd2_predicted	BG372885	Similar to Small nuclear ribonucleoprotein Sm D2 (snRNP core protein D2) (Sm-D2) (LOC309893), mRNA
1388454_at	866.1	RGD1562933_predicted	AI230759	Transcribed sequence with strong similarity to protein sp:O95190 (H.sapiens) OAZ2_HUMAN Ornithine decarboxylase antizyme 2
1372790_at	865.4	Mdh1	BG671530	malate dehydrogenase 1
1368216_at	864.8	Rab28	NM_053978	RAB28, member RAS oncogene family
1367827_at	864.4	Ppp2cb	NM_017040	Protein phosphatase 2a, catalytic subunit, beta isoform
1383435_at	864	Scn3b	BF542912	Transcribed sequence with moderate similarity to protein sp:P00722 (E. coli) BGAL_ECOLI Beta-galactosidase
1388719_at	862.8	Ubqln1	BI279735	ubiquilin 1
1382882_x_at	862.1		AA963228	Transcribed sequences
1383294_at	861.6	Pdyn	BF412731	prodynorphin
1371666_at	861.3	Csp	BM385852	cysteine string protein
1369065_a_at	859.7	Atp2a2	NM_017290	ATPase, Ca++ transporting, cardiac muscle, slow twitch 2
1386950_at	858.4	Ppp1cb	NM_013065	Protein phosphatase 1, catalytic subunit, beta isoform
1388361_at	857.7	LOC681418	BI303856	Similar to NADH dehydrogenase (ubiquinone) 1 beta subcomplex, 10, 22kDa; NADH dehydrogenase (ubiquinone) 1 beta subcomplex, 10 (22kD, PDSW) (LOC287121), mRNA
1388312_at	856.6		BI274487	Transcribed sequence with weak similarity to protein sp:P04406 (H.sapiens) G3P2_HUMAN Glyceraldehyde 3-phosphate dehydrogenase, liver
1371254_at	856.3	Uqcrfs1	AI179382	Similar to RIKEN cDNA 4430402G14 (LOC291103), mRNA
1376092_at	855.9		BF396614	Transcribed sequence with weak similarity to protein sp:O00401 (H.sapiens) WASL_HUMAN Neural Wiskott-Aldrich syndrome protein
1399095_at	854.6	Sumo1	AI407918	Similar to Chain , Structure Determination Of The Small Ubiquitin-Related Modifier Sumo-1, Nmr, 10 Structures (LOC301442), mRNA
1371249_at	851.7	Xbp1	BF417262	Similar to hepatocarcinogenesis-related transcription factor - rat (LOC289754), mRNA
1388417_at	851.5	Anapc5_predicted	BI281876	Similar to anaphase-promoting complex subunit 5; periodontal ligament fibroblast protein (LOC288671), mRNA
1373193_at	850.6	LOC690089	BE108670	Transcribed sequence with moderate similarity to protein ref:NP_004536.1 (H.sapiens) NADH dehydrogenase
1371511_at	850.4	Arpc2_predicted	AI009775	Similar to actin related protein 2/3 complex subunit 2; ARP2/3 protein complex subunit 34 (LOC301511), mRNA
1374188_at	850.1	Tloc1	AI103194	Similar to Ab2-292 (LOC294912), mRNA
1367470_at	849.1	Sar1a	AA851321	Similar to SAR1a gene homolog (LOC361842), mRNA
1388320_at	848.6	MGC72638	AI412117	Unknown (protein for MGC:72638)
1398969_at	848.4	Mgea5	BE104323	meningioma expressed antigen 5 (hyaluronidase)
1392110_at	846		AA818585	UI-R-A0-bc-f-03-0-UI.s1 UI-R-A0 Rattus norvegicus cDNA clone UI-R-A0-bc-f-03-0-UI 3', mRNA sequence.
1375705_at	844.5	Gnb1	AI103622	guanine nucleotide binding protein, beta 1
1375295_at	844	Cs	AI009657	citrate synthase
1383963_at	843.2		AW521925	Transcribed sequences
1377617_at	843.2	Pura_predicted	BF550438	Transcribed sequences
1371656_at	840.4	Cct4	BI283657	chaperonin subunit 4 (delta)
1387805_at	839.3	Bnip3	NM_053420	BCL2/adenovirus E1B 19 kDa-interacting protein 3
1388978_at	839.3		BF283704	Similar to RIKEN cDNA 2010200I23 (LOC300857), mRNA
1367716_at	838.9	Cda08	NM_133557	T-cell immunomodulatory protein
1399018_at	838.9	RGD1307981_predicted	AI410301	Similar to cisplatin resistance-associated overexpressed protein (LOC360602), mRNA
1368034_at	838.7	Chgb	NM_012526	Chromogranin B
1398802_at	838.4	Ube2d3	AW435034	ubiquitin-conjugating enzyme E2D 3 (homologous to yeast UBC4/5)
1374602_at	838.3	Tspyl	BF407207	testis-specific protein, Y-encoded-like
1388331_at	836.1	Grp94	BG057543	Similar to Endoplasmin precursor (Endoplasmic reticulum protein 99) (94 kDa glucose-regulated protein) (GRP94) (ERP99) (Polymorphic tumor rejection antigen 1) (Tumor rejection antigen gp96) (LOC362862), mRNA
1373775_at	834.9	Nub1	AI232313	Similar to NEDD8 ultimate buster-1 (LOC296731), mRNA
1375433_at	834.6	Disp2_predicted	AI412473	Similar to dispatched B (LOC311324), mRNA
1388308_at	832.5		AA800576	EST190073 Normalized rat lung, Bento Soares Rattus sp. cDNA clone RLUAB44 3' end, mRNA sequence.
1371612_at	831.6	TSEN34	AI177656	Similar to RIKEN cDNA 0610027F08 (LOC292534), mRNA
1372827_at	830.8	Ppid	AA957342	Similar to peptidylprolyl isomerase D (cyclophilin D) (LOC316726), mRNA
1398910_at	830.7	Stub1	BI280327	Similar to carboxy terminus of Hsp70-interacting protein (LOC287155), mRNA
1367635_at	830.7	P4hb	NM_012998	Prolyl 4-hydroxylase, beta polypeptide
1371820_at	830.5	Mesdc2	BI282064	Similar to Mesoderm development candidate 2 (LOC308796), mRNA
1374548_at	830.5	Aff4_predicted	BE104797	Ac1177 mRNA, complete cds
1395714_at	827.1		AT005664	AT005664 rat brain Rattus norvegicus cDNA clone 73-P7-1(37), mRNA sequence.
1372444_at	826	Kif5b	AW918352	kinesin family member 5B
1373015_at	826	Pak3bp	BI280348	PAK-interacting exchange factor beta
1388379_at	825.4	Ptpn11	AI172465	protein tyrosine phosphatase, non-receptor type 11
1388394_at	825	Aars	BI282672	Similar to Alanyl-tRNA synthetase (Alanine--tRNA ligase) (AlaRS) (LOC292023), mRNA
1371531_at	823.6		AI012962	EST207413 Normalized rat spleen, Bento Soares Rattus sp. cDNA clone RSPBA38 3' end, mRNA sequence.
1399013_at	823	RGD1310905_predicted	AI412609	Similar to RIKEN cDNA 2610318K02 (LOC296049), mRNA
1371645_at	822.5	Sdf2_predicted	BI284339	Similar to Stromal cell-derived factor 2 precursor (SDF-2) (LOC287470), mRNA
1386952_a_at	822.5	Dncic2	NM_053880	Dynein, cytoplasmic, intermediate polypeptide 2
1379942_at	821.2	RGD1565646_predicted	AA858564	Transcribed sequences
1387653_at	819.7	Tsnax	BI283853	translin-associated factor X
1371482_at	819.5	Ndufs2	AA851675	Similar to NADH dehydrogenase (ubiquinone) Fe-S protein 2 (LOC289218), mRNA
1382150_at	818.6	RGD1305072	BG377042	Transcribed sequence with strong similarity to protein ref:NP_080441.1 (M.musculus) RIKEN cDNA 1200007B05 [Mus musculus]
1371544_at	817.2	LOC681415	BE109666	Similar to Enhancer of rudimentary homolog (LOC299175), mRNA
1389040_at	814.1		AI170825	Similar to PEST-containing nuclear protein (LOC288165), mRNA
1372680_at	813.8		AI406310	Similar to Tmc4 protein (LOC308310), mRNA
1389093_at	812.2	Pak1	BI281735	p21 (CDKN1A)-activated kinase 1
1386867_at	811.6	Brp44l	NM_133561	Brain protein 44-like
1374417_at	808.4		BE113111	Similar to nuclear receptor binding protein; HLS7-interacting protein kinase (LOC315090), mRNA
1371434_at	808.3		AI172362	Transcribed sequences
1398858_at	807.8		D37934	Rat mRNA for 5E5 antigen, complete cds.
1379330_s_at	807.7	LOC685729	AI600082	Transcribed sequence with moderate similarity to protein ref:NP_115527.1 (H.sapiens) HNF1-alpha dimerization cofactor [Homo sapiens]
1369927_at	805.6	Mor1	NM_031151	Malate dehydrogenase, mitochondrial
1372522_at	805.5	RGD1310061	AI556235	Similar to hypothetical protein FLJ10154 (LOC290912), mRNA
1392530_at	805.3	LOC689938	AI409545	EST237837 Normalized rat kidney, Bento Soares Rattus sp. cDNA clone RKIDW38 3' end, mRNA sequence.
1367484_at	803.8	Ube2e2	BM391175	Transcribed sequence with strong similarity to protein sp:P51965 (H.sapiens) UBC6_HUMAN Ubiquitin-conjugating enzyme E2 E1
1367651_at	803.2	Ctsd	NM_134334	Cathepsin D
1371594_at	803	Fis1	AA892378	Similar to tetratricopeptide repeat domain 11 (LOC288584), mRNA
1376702_at	802.9	Mlc1_predicted	AI228307	Similar to KIAA0027 protein (LOC315215), mRNA
1398947_at	802.6	Pum2	BE107358	Similar to PUM1 (LOC298874), mRNA
1387226_at	802.3	Inexa	NM_019128	Internexin, alpha
1387076_at	801.9	Hif1a	NM_024359	Hypoxia inducible factor 1, alpha subunit
1374703_at	800.9		BI304209	Transcribed sequence with weak similarity to protein prf:2018199A (E. coli) 2018199A beta lactamase IRT-4 [Escherichia coli]
1383795_at	800.2		BF521753	Transcribed sequences
1372123_at	799.2	Sdhb_predicted	AI172320	Similar to succinate dehydrogenase Ip subunit (LOC298596), mRNA
1369944_at	798.2	Mlp	NM_030862	MARCKS-like protein
1376337_at	797.3	Smarca2	AI170385	Transcribed sequences
1371641_at	797.1	RGD1562884_predicted	BM388827	Similar to CCTeta, eta subunit of the chaperonin containing TCP-1 (CCT) (LOC297406), mRNA
1373082_at	796.6	Pkia	AA893743	protein kinase inhibitor, alpha
1388377_at	796.5	RGD1308513	AW142717	Similar to coatomer protein complex subunit alpha (LOC304978), mRNA
1387133_at	795.8	Calb2	NM_053988	Calbindin 2
1377731_at	795.5	RGD1560600_predicted	AI454091	Similar to small unique nuclear receptor co-repressor (LOC289810), mRNA
1398819_at	795.4	Dnaja1	NM_022934	DnaJ-like protein
1398873_at	795.2	Hnrpl	BI279608	heterogeneous nuclear ribonucleoprotein L
1371639_at	794.5	Vps29_predicted	BF291006	Similar to vacuolar protein sorting 29 isoform 2; vacuolar sorting protein VPS29/PEP11; vacuolar protein sorting 29 (yeast homolog); retromer protein; x 007 protein (LOC288666), mRNA
1388608_x_at	791.3	Hba1	AI577319	hemoglobin, alpha 1
1399011_at	791.1	Cops6_predicted	AI409481	Similar to COP9 complex subunit 6 (LOC304343), mRNA
1371989_at	790.8	Hmgn3	BM386357	Similar to high mobility group nucleosomal binding domain 3 isoform HMGN3a; HMGN3a,HMGN3b,TRIP7 (LOC300865), mRNA
1383699_at	790.8		BG673521	Similar to GTP-binding protein ROC2 (LOC291713), mRNA
1386885_at	790.2	Ech1	NM_022594	Enoyl coenzyme A hydratase 1, peroxisomal
1367589_at	790	Aco2	NM_024398	Aconitase 2, mitochondrial
1367694_at	789.9	Hadhb	NM_133618	Hydroxyacyl-Coenzyme A dehydrogenase/3-ketoacyl-Coenzyme A thiolase/enoyl-Coenzyme A hydratase (trifunctional protein), beta subunit
1398894_at	788.4	MGC72959	AI178763	Unknown (protein for MGC:72959)
1374414_at	787.9	RGD1306844	AI412962	Similar to RIKEN cDNA 1300010M03 (LOC363252), mRNA
1387342_at	786.8	Gng5	BM389548	G protein gamma-5 subunit
1391434_at	786.4	Rab3a	BF389910	Similar to FKSG24 (LOC290645), mRNA
1375745_at	786.2	Gnaq	BE117491	heterotrimeric guanine nucleotide-binding protein alpha q subunit
1388870_at	786	RGD1560397_predicted	BF284305	Transcribed sequence with moderate similarity to protein pdb:1LBG (E. coli) B Chain B, Lactose Operon Repressor Bound To 21-Base Pair Symmetric Operator Dna, Alpha Carbons Only
1398330_at	784.7	Stxbp1	BM388715	syntaxin binding protein 1
1399132_at	783.8	Cul3_predicted	BI285751	UI-R-CU0s-cbp-e-06-0-UI.s1 UI-R-CU0s Rattus norvegicus cDNA clone UI-R-CU0s-cbp-e-06-0-UI 3', mRNA sequence.
1373223_at	783.6		AI101361	Transcribed sequences
1367466_at	782.7	Prpf8	AI406518	Similar to splicing factor Prp8 (LOC287530), mRNA
1375882_at	782.1	Ppp3cb	BG380745	protein phosphatase 3, catalytic subunit, beta isoform
1370925_at	780.8	Atp9a	BG380816	ATPase, class II, type 9A
1376242_at	780.7		BF402365	Transcribed sequences
1388862_at	780.5	Txnl	AI412143	thioredoxin-like (32kD)
1367857_at	780.4	Fads1	NM_053445	Fatty acid desaturase 1
1371396_at	780		AI600035	EST251738 Normalized rat embryo, Bento Soares Rattus sp. cDNA clone REMDO69 3' end, mRNA sequence.
1385016_at	779.1	RGD1560784_predicted	AI136882	Transcribed sequences
1371405_at	778	RGD1565095_predicted	BE109143	Ac1054 mRNA, complete cds
1370170_at	777.7	Hnrpu	AI177494	transporter protein; system N1 Na+ and H+-coupled glutamine transporter
1370334_at	777.2	Plekhb1	AF081582	Evectin-1
1374350_at	776.6		BM382988	Transcribed sequences
1384025_at	776.4		AA943432	Transcribed sequences
1372333_at	776.3	LOC685587	BF555033	Similar to small nuclear ribonucleoprotein E (LOC317313), mRNA
1371386_at	776.1	RGD1306643_predicted	AI407975	Similar to Protein C9orf10 (LOC291019), mRNA
1368359_a_at	775.7	Vgf	NM_030997	VGF nerve growth factor inducible
1372806_at	775.5	Vps35	AA955295	vacuolar protein sorting 35
1375669_at	775.3	Fkbp2_predicted	BI285619	Similar to binding protein (LOC293702), mRNA
1371840_at	775	Edg1	BI295971	endothelial differentiation sphingolipid G-protein-coupled receptor 1
1398803_at	775	Dnch1	NM_019226	Dynein, cytoplasmic, heavy chain 1
1369008_a_at	773.8	Olfm1	NM_053573	Olfactomedin 1
1398768_at	772.8	Rbbp7	NM_031816	Retinoblastoma binding protein 7
1398618_s_at	772.2	RGD1306734_predicted	AW435170	Transcribed sequence with moderate similarity to protein ref:NP_036135.1 (M.musculus) cofactor required for Sp1 transcriptional activation subunit 2
1367472_at	771.7	LOC314432	BG153295	nag11g11.x1 NCI_CGAP_Emb2 Rattus norvegicus cDNA clone IMAGE:4176188 3' similar to SW:UBAX_MOUSE P31253 UBIQUITIN-ACTIVATING ENZYME E1 X ;, mRNA sequence.
1373020_at	771.6	LOC679907	BG379323	Similar to mitochondria-associated granulocyte macrophage CSF signaling molecule; mitochondria associated granulocyte macrophage CSF signaling molecule (LOC287065), mRNA
1398763_at	769.7	Hsd17b12	NM_019352	Translocase of inner mitochondrial membrane 23 homolog (yeast)
1387896_at	769.5	Scp2	M62763
1388452_at	769.2		AI716904	Transcribed sequences
1367655_at	768.1	Tmsb10	NM_021261	Thymosin, beta 10
1398900_at	767.8	Dctn3_predicted	AA893211	Similar to dynactin 3 isoform 1; dynactin light chain (LOC308281), mRNA
1383381_at	766.4	RGD1560394_predicted	AI030756	UI-R-C0-jd-h-01-0-UI.s1 UI-R-C0 Rattus norvegicus cDNA clone UI-R-C0-jd-h-01-0-UI 3', mRNA sequence.
1372068_at	765.7	BS69	BI289543	BS69 protein
1373180_at	765		AI227919	Transcribed sequences
1367731_at	764.3	Gnb1	NM_030987	Guanine nucleotide binding protein, beta 1
1367708_a_at	763.1	Fasn	AI179334	fatty acid synthase
1371379_at	762.5	RGD1563422_predicted	AI011738	Similar to Brain protein 44 (0-44 protein) (LOC289182), mRNA
1372953_at	762.5	Ncald	AI101330	Similar to neurocalcin delta (LOC366916), mRNA
1394022_at	762.4	Idb4	BE116009	inhibitor of DNA binding 4
1372251_at	762.2	Rbm5	BI282892	Similar to RNA binding motif protein 5 (LOC300996), mRNA
1389301_at	761.7		AI176665	Transcribed sequences
1374656_at	761.2	Sec6	AA851443	RSec6 protein
1373756_at	761.1	RGD1309401	BI298757	Similar to BM88 antigen (LOC368021), mRNA
1372252_at	760.5	Trappc1	BE112892	Similar to MUM2 protein (LOC287427), mRNA
1388538_at	760.2	Rbx1	AI179646	Similar to ring-box 1; ring-box protein 1 (LOC300084), mRNA
1376441_at	760.2	LOC690217	AI102249	Similar to RIKEN cDNA 1810048J11 (LOC314219), mRNA
1398364_at	760.2	RGD1359529	BF555972	Similar to hypothetical protein dJ465N24.2.1 (LOC362626), mRNA
1374432_at	760	Alcam	BE118251	activated leukocyte cell adhesion molecule
1371311_at	759.5	Sdhc	AI009817	Similar to integral membrane protein CII-3 (LOC289217), mRNA
1371758_at	759.2	Ufc1	BM986259	Similar to RIKEN cDNA 1110021H02; EST AA062310 (LOC289220), mRNA
1373548_at	758.9	Wdr68_predicted	BE107518	Transcribed sequences
1388612_at	758.5	Ociad1	AI599462	Similar to RIKEN cDNA 6030432N09 (LOC289590), mRNA
1388600_at	756.3		AI011713	Transcribed sequence with moderate similarity to protein pir:I60307 (E. coli) I60307 beta-galactosidase, alpha peptide - Escherichia coli
1373484_at	755.4	Klhl13	AI179828	Transcribed sequences
1370264_at	755.3	Syne1	BI288556	nesprin-1
1389520_at	755.1	Wdr1	BI285874	Similar to WD-repeat protein 1 (Actin interacting protein 1) (AIP1) (LOC360951), mRNA
1371375_at	755.1	Dstn	BI285599	Transcribed sequences
1371743_at	754.6	Arf1	AA800291	Similar to guanylate kinase (LOC303179), mRNA
1371973_at	753.6	Eif3s6	AI237620	Similar to Eukaryotic translation initiation factor 3 subunit 6 (eIF-3 p48) (eIF3e) (Mammary tumor-associated protein INT-6) (Viral integration site protein INT-6) (LOC299872), mRNA
1371350_at	753.6	Mat2a	AI412159	Similar to S-adenosylmethionine synthetase gamma form (Methionine adenosyltransferase) (AdoMet synthetase) (MAT-II) (LOC288933), mRNA
1371869_at	752.4	Psma7	BF282262	proteasome (prosome, macropain) subunit, alpha type 7
1397537_at	752	LOC680326	BG665530	Similar to RIKEN cDNA 1700001E04 (LOC301204), mRNA
1371366_at	751.6	Arhgdia	AI408677	Basophilic leukemia expressed sequence 01 (Bles01) mRNA, partial sequence
1391212_at	751	Tceal1	BF418812	Similar to hypothetical protein MGC18752 (LOC302593), mRNA
1388975_at	751	Sucla2_predicted	AA923982	Similar to Succinyl-CoA ligase [ADP-forming] beta-chain, mitochondrial precursor (Succinyl-CoA synthetase, betaA chain) (SCS-betaA) (ATP-specific succinyl-CoA synthetase beta subunit) (LOC361071), mRNA
1389832_at	750	Gsto1	BE113459	glutathione S-transferase omega 1
1398776_at	749.4	Rpn2	NM_031698	Ribophorin II
1373319_at	748.3	Ddx1	BF419628	DEAD/H (Asp-Glu-Ala-Asp/His) box polypeptide 1
1371964_at	747.7	Grsf1	BM385050	Similar to G-rich sequence factor-1 (GRSF-1) (LOC305256), mRNA
1371854_at	747.6		BG374451	Transcribed sequences
1371399_at	747.4	LOC681123	AA818196	Transcribed sequence with moderate similarity to protein ref:NP_037529.1 (H.sapiens) over-expressed breast tumor protein [Homo sapiens]
1389781_at	747.4	Elmod1_predicted	AI412625	Similar to hypothetical protein DKFZp547C176 (LOC315670), mRNA
1388896_at	747	Usp33	BF404603	Similar to Vdu1-pending protein (LOC310960), mRNA
1398424_at	747	Wsb2	AA799515	Transcribed sequence with moderate similarity to protein ref:NP_061109.1 (H.sapiens) CS box-containing WD protein [Homo sapiens]
1387797_at	746.8	Rab7	AA946057	RAB7, member RAS oncogene family
1375305_at	746.5	RGD1563912_predicted	BI282028	LOC362256 (LOC362256), mRNA
1386940_at	746.1	Timp2	NM_021989	Tissue inhibitor of metalloproteinase 2
1372521_at	746	Rnd2	AI136709	Similar to RhoN (LOC303553), mRNA
1371729_at	745.4	Ypel5	AI169150	Similar to Yippee homolog (CGI-127) (LOC298792), mRNA
1367929_at	745.3	Cd59	NM_012925	CD59 antigen
1371332_at	744.7		AA848821	Transcribed sequence with moderate similarity to protein pir:HSHU11 (H.sapiens) HSHU11 histone H1-2 [validated] - human
1387780_at	743.8	Dnaja2	NM_032079	DnaJ (Hsp40) homolog, subfamily A, member 2
1383147_at	742.9	Abi2	AW526373	Transcribed sequences
1374059_at	742.2		AI177428	Transcribed sequences
1371855_at	741.5		BM390254	Transcribed sequences
1389613_at	741.5		AI234712	Similar to chromaffin granule ATPase II homolog (LOC289617), mRNA
1382329_at	741.2		AW523888	UI-R-BO0-aie-b-09-0-UI.s1 UI-R-BO0 Rattus norvegicus cDNA clone UI-R-BO0-aie-b-09-0-UI 3', mRNA sequence.
1388529_at	740.8	Rtcd1	AI237372	Similar to 2310009A18Rik protein (LOC295395), mRNA
1388483_at	740.8	Cfl2_predicted	BI296011	Similar to cofilin (LOC366624), mRNA
1373639_at	740.7	RGD1565675_predicted	BE115570	Similar to RIKEN cDNA 2410022L05 (LOC290925), mRNA
1398385_at	740.2	RGD1305475_predicted	AI169641	Similar to RIKEN cDNA 1500006O09 (LOC305714), mRNA
1384468_at	740		BI283314	Transcribed sequence with weak similarity to protein ref:NP_083693.1 (M.musculus) RIKEN cDNA 9030605E16 [Mus musculus]
1375163_at	739.8	Rab11b	BI275870	RAB11B, member RAS oncogene family
1398933_at	739.2	LOC688606	AA894259	Similar to RIKEN cDNA 2010110M21 (LOC290999), mRNA
1398832_at	738.4	Ncl	NM_012749	Nucleolin
1372671_at	738.4	Rfk	BI284293	Similar to RIKEN cDNA 0610038L10 gene (LOC317214), mRNA
1375523_at	736.9	Marcks	BE108178	Rat mRNA
1387857_at	735.6	Stx7	AI406531	syntaxin 7
1383162_at	735.2		AI008646	EST203097 Normalized rat embryo, Bento Soares Rattus sp. cDNA clone REMBB18 3' end, mRNA sequence.
1398904_at	734.3	Nono	AI599066	Similar to non-POU-domain-containing, octamer binding protein (LOC317259), mRNA
1371403_at	734	Cct3	AA799545	chaperonin containing TCP1, subunit 3 (gamma)
1389337_at	733.9		AA946032	Transcribed sequence with moderate similarity to protein pdb:1LBG (E. coli) B Chain B, Lactose Operon Repressor Bound To 21-Base Pair Symmetric Operator Dna, Alpha Carbons Only
1371418_at	733.8	Cct2	BG665035	Similar to chaperonin containing TCP-1 beta subunit (LOC299809), mRNA
1368165_at	732.8	Prps1	NM_017243	Phosphoribosyl pyrophosphate synthetase 1
1388907_at	732.5	RGD1306053	BF400873	Similar to RIKEN cDNA 1200016B17 (LOC312694), mRNA
1373044_at	732.3	RGD1565840_predicted	BI285403	Similar to Ga17 protein (LOC295975), mRNA
1372454_at	732.1	RGD1311899	BG378568	Similar to RIKEN cDNA 2210016L21 gene (LOC288704), mRNA
1371710_at	730	Etnk1_predicted	BM391283	Transcribed sequences
1373862_at	729.9	Tmed7	AI009673	Clone UV36Sp6 ultraviolet B radiation-activated UV36 mRNA, partial sequence
1373313_at	729.6	Sel1h	BM391570	UI-R-DY0-ckr-d-19-0-UI.s1 UI-R-DY0 Rattus norvegicus cDNA clone UI-R-DY0-ckr-d-19-0-UI 3', mRNA sequence.
1371395_at	729.4		AA851329	EST194097 Normalized rat placenta, Bento Soares Rattus sp. cDNA clone RPLAF30 3' end, mRNA sequence.
1391444_at	728.5		BF285611	Transcribed sequences
1389288_at	728.5	Ndufa2_predicted	BI279838	Similar to NADH dehydrogenase (ubiquinone) 1 alpha subcomplex, 2, 8kDa; NADH dehydrogenase (ubiquinone) 1 alpha subcomplex, 2 (8kD, B8) (LOC291660), mRNA
1383094_at	728.2		BI304048	UI-R-DR0-cjc-k-08-0-UI.s1 UI-R-DR0 Rattus norvegicus cDNA clone UI-R-DR0-cjc-k-08-0-UI 3', mRNA sequence.
1372247_at	727.8	Ddost	BF282907	Similar to oligosaccharyltransferase (LOC313648), mRNA
1387340_at	726	Rtn3	AI409824	reticulon 3
1369410_at	725.9	Gosr1	NM_053584	cis-Golgi p28 (p28); go_component: Golgi cis-face [goid 0005801] [evidence IEA]; go_component: Golgi membrane [goid 0000139] [evidence IEA]; go_component: Golgi apparatus [goid 0005794] [evidence IEA]; go_component: kinesin complex [goid 0005871] [evidence IEA]; go_component: Golgi cis-face [goid 0005801] [evidence IDA] [pmid 8638159]; go_component: Golgi cis-face [goid 0005801] [evidence TAS] [p…
1371574_at	725.7	Ghitm	BF284759	Similar to growth hormone inducible transmembrane protein (LOC290596), mRNA
1388850_at	725.3	Hspca	BG671521	heat shock protein 1, alpha
1388640_at	725.1	LOC499417	BI279654	Similar to ubiquitin-conjugating enzyme E2G 2; ubiquitin-conjugating enzyme 7 homolog (LOC294331), mRNA
1386978_at	724.7	Bnip3l	NM_080888	BCL2/adenovirus E1B 19 kDa-interacting protein 3-like
1371244_at	724.1	Aprt_predicted	AI412934	Similar to Adenine phosphoribosyltransferase (APRT) (LOC292072), mRNA
1376711_at	723.9	Cldn11	BG673439	claudin 11
1374681_at	723.5		AW914967	Transcribed sequences
1390566_a_at	722.3	Ckmt1	BI301453	creatine kinase, mitochondrial 1, ubiquitous
1398875_at	722.3	LOC246270	AI105044	estrous-specific protein, 250 kDa
1370207_at	721.8	Atp5g2	AI170772	ATP synthase, H+ transporting, mitochondrial F0 complex, subunit c (subunit 9), isoform 2
1375090_at	721.8		AI579005	Transcribed sequence with weak similarity to protein pir:A43932 (H.sapiens) A43932 mucin 2 precursor, intestinal - human
1368528_at	721.7	Mic2l1	NM_134459	MIC2 like 1
1390526_at	721.7	Klhl9_predicted	BI289484	Transcribed sequences
1371542_at	719.2	Tuba4	BI284599	Similar to Tubulin alpha-4 chain (Alpha-tubulin 4) (LOC316531), mRNA
1372460_at	718.5	Pkn3	AI172405	Similar to Set alpha isoform (LOC313310), mRNA
1399096_at	718.1	Add3	AA894279	adducin 3, gamma
1388196_at	717.9	Nckap1	BM383722	UI-R-DM1-ckb-i-21-0-UI.s1 UI-R-DM1 Rattus norvegicus cDNA clone UI-R-DM1-ckb-i-21-0-UI 3', mRNA sequence.
1367704_at	717.8	Ap2b1	NM_080583	Adaptor-related protein complex 2, beta 1 subunit
1389049_at	717.5		BM382847	Transcribed sequence with moderate similarity to protein sp:P00722 (E. coli) BGAL_ECOLI Beta-galactosidase
1398365_at	717.4	RGD1305061	AI171466	Similar to RIKEN cDNA 2700055K07 (LOC291966), mRNA
1375338_at	716.8	Rab10	AA945841	ras-related protein rab10
1369958_at	716.8	Rhob	NM_022542	RhoB gene
1370062_at	716.1	Hig1	NM_080902	Hypoxia induced gene 1
1388378_at	715	Eif3s8	AI412236	Similar to RIKEN cDNA 3230401O13 (LOC293484), mRNA
1386863_at	714.3	Ppp1ca	NM_031527	Protein phosphatase 1, catalytic subunit, alpha isoform
1377628_at	714.1		AW523327	Transcribed sequence with weak similarity to protein pir:S16864 (M.musculus) S16864 gene E161 protein - mouse
1393635_x_at	713.1	Tubb4	AI230430	EST227125 Normalized rat embryo, Bento Soares Rattus sp. cDNA clone REMCW42 3' end, mRNA sequence.
1371329_at	712.2	Eif5a	BI283681	Transcribed sequence with moderate similarity to protein sp:P10159 (H.sapiens) IF5A_HUMAN Initiation factor 5A
1394395_at	710.6		BG668719	Transcribed sequences
1367681_at	710	Cd151	NM_022523	CD151 antigen
1371338_at	709.5	Psenen	AI232272	Similar to RIKEN cDNA 1700023M09 (LOC292788), mRNA
1370184_at	707.4	Cfl1	BG666614	cofilin 1
1372286_at	707.3	Tspan6	BI295929	Similar to transmembrane 4 superfamily member 6 (LOC302313), mRNA
1375630_at	705.8	MGC72932	AA859366	Similar to NHP2-like protein 1 (High mobility group-like nuclear protein 2 homolog 1) ([U4/U6.U5] tri-snRNP 15.5 kDa protein) (OTK27) (LOC300092), mRNA
1376723_a_at	705.7		AW142765	Transcribed sequence with strong similarity to protein ref:NP_004782.1 (H.sapiens) integrin, beta-like 1
1389940_at	705.1	Rnp24	AI178934	coated vesicle membrane protein
1372773_at	704.9	Npdc1	BM389728	Similar to neural proliferation, differentiation and control gene 1 (LOC296562), mRNA
1387078_at	704.7	Inpp4a	NM_031002	Inositol polyphosphate-4-phosphatase, type 1
1373011_at	704.6	LOC619558	BE109520	Similar to Ac1133 (LOC294846), mRNA
1372217_at	704.2	LOC303332	BM385348	Similar to hypothetical protein MGC45714 (LOC303332), mRNA
1388982_at	703.6	LOC498358	BM389066	Similar to chromosome 4 open reading frame 1; expressed in human embryonic lung (LOC364151), mRNA
1371533_at	703.6	Dctn6_predicted	BI282273	Similar to WS-3 protein (LOC290798), mRNA
1389428_at	703.4		AI104431	Transcribed sequences
1367736_at	703.2	Rraga	NM_053973	Ras-related GTP-binding protein ragA
1374712_at	702.6	Psmd11_predicted	AA946509	Similar to 26S proteasome non-ATPase regulatory subunit 11 (26S proteasome regulatory subunit S9) (26S proteasome regulatory subunit p44.5) (LOC303353), mRNA
1393000_at	700.7	Amph1	AI045970	amphiphysin
1367585_a_at	700.4	Atp1a1	M28647	ATPase, Na+/K+ transporting, alpha 1 polypeptide
1372848_at	699.9		BI296915	Transcribed sequences
1374702_at	698.6		BI291393	Transcribed sequences
1383326_a_at	698.6	Pdcd4	AI576297	Transcribed sequence with moderate similarity to protein pir:JC5193 (H.sapiens) JC5193 nuclear protein H731 - human
1367475_at	698.5	Cdc42	AI227695	cell division cycle 42 homolog (S. cerevisiae)
1388780_at	698.4	Terf2ip	BF395792	Transcribed sequence with moderate similarity to protein ref:NP_061848.1 (H.sapiens) TRF2-interacting telomeric RAP1 protein [Homo sapiens]
1368272_at	696.9	Got1	D00252	Glutamate oxaloacetate transaminase 1
1372237_at	696.8		BI298306	Transcribed sequences
1371351_at	696.7	MGC112727	AI233192	Similar to hypothetical protein MGC9850 (LOC360762), mRNA
1371940_at	696.5	LOC362587	AW920000	Similar to microtubule-actin crosslinking factor (LOC298511), mRNA
1368350_at	696.1	Ptprz1	NM_013080	Protein tyrosine phosphatase, receptor-type, Z polypeptide 1
1383612_at	695.2		AI454134	Transcribed sequences
1383736_at	695.1	Hub	AI145457	RNA binding protein HuB
1367774_at	694.9	Gsta5	NM_031509	Glutathione S-transferase A5
1383706_at	694.7	RGD1305733	BF409331	Transcribed sequences
1398856_at	694.6	Psma2	AA801204	proteasome (prosome, macropain) subunit, alpha type 2
1398771_at	694.3	Slc3a2	NM_019283	Solute carrier family 3 (activators of dibasic and neutral amino acid transport), member 2
1398799_at	692.8	Eif4e	NM_053974	Eukaryotic translation initiation factor 4E
1367532_at	692.2	Slc4a8	AA893186	Similar to DAZ associated protein 2; deleted in azoospermia associated protein 2 (LOC300235), mRNA
1392778_at	691.7		AA891634	Transcribed sequences
1374496_at	690.7	RGD1310827	BG380570	Transcribed sequence with moderate similarity to protein pdb:1LBG (E. coli) B Chain B, Lactose Operon Repressor Bound To 21-Base Pair Symmetric Operator Dna, Alpha Carbons Only
1398849_at	690.5	H3f3b	AI177503	H3 histone, family 3B
1388381_at	689.9	Eif3s4	AI411198	Similar to eukaryotic translation initiation factor 3 p42 subunit (LOC298700), mRNA
1370070_at	689.6	Synj1	NM_053476	synaptojanin 1
1370948_a_at	689.6	Marcks	M59859	Rat mRNA
1398357_at	689.4	Cplx1	BI281575	complexin 1
1371755_at	689.3		AA799607	Transcribed sequences
1371481_at	688.5	Reep5_predicted	BI274372	Similar to POLYPOSIS LOCUS PROTEIN 1 HOMOLOG (TB2 PROTEIN HOMOLOG) (GP106) (LOC364838), mRNA
1372077_at	687.8	Strap	AI009198	Similar to UNR-interacting protein (Serine-threonine kinase receptor-associated protein) (LOC297699), mRNA
1398948_at	687.3	LOC246244	AI228250	Tax1 binding protein 1 homolog
1374635_at	686.7	LOC689663	AW527151	Transcribed sequence with strong similarity to protein ref:NP_003803.1 (H.sapiens) a disintegrin and metalloproteinase domain 23 preproprotein [Homo sapiens]
1384958_at	686.5		BI279112	Transcribed sequences
1367576_at	686.5	Gpx1	S41066	This sequence comes from Fig. 1; selenocysteine; Rattus norvegicus selenium-dependent glutathione peroxidase mRNA, complete cds.
1370189_at	686.2	Sfrs10	BI290979	Transcribed sequences
1371440_at	685.9	B2m	AW916647	beta-2 microglobulin
1388004_at	685.5	Gpr37l1	AF087947	Osteotesticular phosphatase
1368177_at	683.6	Acsl3	NM_057107	Acyl-CoA synthetase long-chain family member 3
1370871_at	682.9	hnRNPA3	BM384165	UI-R-DZ0-cks-d-18-0-UI.s1 UI-R-DZ0 Rattus norvegicus cDNA clone UI-R-DZ0-cks-d-18-0-UI 3', mRNA sequence.
1371868_at	682.8	Bcas2_predicted	AA851386	Similar to breast carcinoma amplified sequence 2; spliceosome associated protein, amplified in breast cancer (LOC295334), mRNA
1387863_at	682.7	Unr	BE099415	Transcribed sequence with moderate similarity to protein sp:O75534 (H.sapiens) UNR_HUMAN UNR protein
1389333_at	682.1	LOC690634	AI407074	Similar to F-box protein FBA (LOC362177), mRNA
1371416_at	681.5	Ndufv1	AI231746	Similar to NADH dehydrogenase (ubiquinone) flavoprotein 1 (LOC293655), mRNA
1398773_at	681.1	Khdrbs1	NM_130405	Src associated in mitosis, 68 kDa
1383064_at	681.1		AI137878	UI-R-C0-hj-a-01-0-UI.s1 UI-R-C0 Rattus norvegicus cDNA clone UI-R-C0-hj-a-01-0-UI 3', mRNA sequence.
1388838_at	680.9	RGD1309846_predicted	AA943752	Transcribed sequence with weak similarity to protein sp:P04280 (H.sapiens) PRP1_HUMAN Salivary proline-rich protein precursor
1372665_at	680.6	Psat1	AI230228	phosphoserine aminotransferase 1
1372767_at	680.3	LOC690188	AI231284	Rat PMSG-induced ovarian mRNA, 3'sequence, N4
1393251_at	679.5		BM391286	Transcribed sequence with moderate similarity to protein sp:P00722 (E. coli) BGAL_ECOLI Beta-galactosidase
1367907_a_at	679.2	Cltb	M19262	Clathrin, light polypeptide (Lcb)
1371838_at	678.6	Sfrs2	AI411155	CDNA clone MGC:73009 IMAGE:6889746, complete cds
1371423_at	678.6	Mrpl41	AA800010	Similar to mitochondrial ribosomal protein L41 (LOC315853), mRNA
1388370_at	678.4	Ccni_predicted	AA945706	Similar to cyclin I (LOC289500), mRNA
1372149_at	677.5	Auh_predicted	BM389502	Similar to Auh protein (LOC361215), mRNA
1398943_at	677.2	RGD1562476_predicted	BI274583	Similar to Eso3 protein (LOC293863), mRNA
1388300_at	677	Mgst3_predicted	AA892234	Similar to microsomal glutathione S-transferase 3 (LOC289197), mRNA
1375173_at	676.2	LOC246120	BM392302	RDCR-0918-3 protein
1392453_at	676.1	Clcn3	AI763523	chloride channel 3
1383483_at	676		BE106581	Transcribed sequences
1371810_at	675.6	Plekhf2_predicted	BF284093	Transcribed sequences
1398970_at	675.4	Tloc1	BI303004	Similar to Ab2-292 (LOC294912), mRNA
1398333_at	674.9	Epas1	AI598434	endothelial PAS domain protein 1
1388118_at	674.8	Hibadh	AI176586	3-hydroxyisobutyrate dehydrogenase
1367657_at	674.6	Btg1	NM_017258	B-cell translocation gene 1, anti-proliferative
1371871_at	673.5		AI409731	EST238023 Normalized rat placenta, Bento Soares Rattus sp. cDNA clone RPLDJ05 3' end, mRNA sequence.
1389033_at	673.3	RGD1306917_predicted	AW918775	Similar to RIKEN cDNA 2900010M23 (LOC361805), mRNA
1370171_at	672.6	Hnrpu	AI058964	transporter protein; system N1 Na+ and H+-coupled glutamine transporter
1387901_at	671.9	Ptprd	L19180	Protein tyrosine phosphatase, receptor type, D
1374160_at	671.9	RGD1311960_predicted	BE111296	Similar to RIKEN cDNA 1110063G11 (LOC305095), mRNA
1379374_at	671.5	Prg1	AW526088	plasticity related gene 1
1398343_at	671.2	Dnaja4	AI104324	Similar to mmDj4 (LOC300721), mRNA
1367805_at	670.9	Gls	NM_012569	Glutaminase
1377747_at	670.8		BE116029	Transcribed sequences
1388983_at	670.8	RGD1305045_predicted	BI296386	Similar to hypothetical protein (LOC296050), mRNA
1371449_at	670.1	Pin1_predicted	BM388765	Similar to protein (peptidyl-prolyl cis/trans isomerase) NIMA-interacting 1; DNA segment, Chr 9, Brigham & Womens Genetics 1161 expressed (LOC298696), mRNA
1368562_at	668.3	Sult4a1	NM_031641	Sulfotransferase family 4A, member 1
1386897_at	666.3	Hrmt1l2	NM_024363	Heterogeneous nuclear ribonucleoproteins methyltransferase-like 2 (S. cerevisiae)
1388656_at	666.2	Ube2d2	BI294968	ubiquitin-conjugating enzyme E2D 2
1370865_at	665	Idh3g	BI277627	isocitrate dehydrogenase 3, gamma
1390951_at	664.8		BE107735	Transcribed sequences
1374387_at	664.6	Gtrap3-18	BG662580	DRAAJA06 Rat DRG Library Rattus norvegicus cDNA clone DRAAJA06 5', mRNA sequence.
1398300_at	664.4	Atp1b3	BI303655	ATPase, Na+/K+ transporting, beta 3 polypeptide
1398938_at	662.6	Acp1	AI170780	Transcribed sequence with moderate similarity to protein sp:P24666 (H.sapiens) PA1F_HUMAN Red cell acid phosphatase 1, isozyme F
1389454_at	661.4	Pdcd5_predicted	BF408447	Similar to TF-1 apoptosis related protein 19 (LOC292814), mRNA
1374815_at	661.4	Stard3nl	AA997695	Similar to MLN64 N-terminal domain homolog (STARD3 N-terminal like protein) (LOC291182), mRNA
1371441_at	660.7	Pea15	BG662875	Similar to phosphoprotein enriched in astrocytes 15 (LOC364052), mRNA
1389534_at	660.3	Ube2e3_predicted	BF282336	Similar to ubiquitin-conjugating enzyme UbcM2 (LOC295686), mRNA
1399067_at	660.3		AI229702	Similar to hypothetical protein FLJ10613 (LOC317417), mRNA
1383478_at	660	Jak1	BG671504	Janus kinase 1
1367667_at	660	Fdps	NM_031840	Farensyl diphosphate synthase
1383123_at	659.4		BF559503	Transcribed sequences
1367503_at	659.1	Bcap31	AI409930	Similar to B-cell receptor-associated protein 31 (LOC293852), mRNA
1373892_at	658.5	Fbxl17_predicted	AA945986	Transcribed sequences
1390183_at	658.3	LOC360990	AI177708	Similar to CG5794-PA (LOC360990), mRNA
1369906_s_at	657.7	Sdnsf	BG378265	stem cell derived neuronal survival protein precursor
1369926_at	657.4	Gpx3	NM_022525	Glutathione peroxidase 3
1387383_at	656.7	Gpr51	NM_031802	G protein-coupled receptor 51
1388903_at	656.7	Tcte1l	AI179335	Similar to T-complex associated-testis-expressed 1-like (Protein 91/23) (LOC363448), mRNA
1373326_at	656.6	Slc4a10	AI716512	Transcribed sequences
1388929_at	656.3		AI011716	Transcribed sequence with strong similarity to protein pir:S05380 (H.sapiens) S05380 transcription factor ATF2 - human
1388799_at	656.1	Klhl7	BG374559	Similar to SBBI26 homolog (LOC362303), mRNA
1367453_at	655.8	Cdc37	NM_053743	Cell division cycle 37 homolog (S. cerevisiae)
1372474_at	655.4	Sypl	AI172184	Similar to synaptophysin-like protein; pantophysin; Pan I; DNA segment, Chr 12, ERATO Doi 446, expressed (LOC366595), mRNA
1367666_at	655.1	Hnrnph1	NM_080896	Heterogeneous nuclear ribonucleoprotein H1
1388704_at	654.8		AA892394	Similar to CUG triplet repeat RNA-binding protein 1 (CUG-BP1) (RNA-binding protein BRUNOL-2) (Deadenylation factor CUG-BP) (Deadenylation factor EDEN-BP) (Brain protein F41) (LOC362160), mRNA
1376919_at	654.4	RGD1562317_predicted	BG665267	Transcribed sequences
1398810_at	654.1	Pdap1	NM_022595	PDGFA associated protein 1
1377621_at	652.8		AI413033	Similar to SEK1 (LOC287398), mRNA
1368276_at	652.8	Syp	NM_012664	Synaptophysin
1388121_at	651.7	LOC64312	M31322	sperm membrane protein (YWK-II)
1389334_at	651.3	Ndufa10	BI277594	R.norvegicus mRNA for 3'UTR of CDK5 (unknown) protein
1398327_at	650.6	Plekhc1	BM386598	Similar to mitogen inducible gene mig-2 (LOC289992), mRNA
1387262_at	650.5	Ssb	NM_031119	Sjogren syndrome antigen B
1374871_at	650.3	LOC246307	AI233343	asparaginase-like sperm autoantigen
1388549_at	650.1	Msmb	AI228248	beta-microseminoprotein
1373933_at	649.8	Rapgef2_predicted	BF407276	Transcribed sequences
1376980_at	649.4		BF285539	Transcribed sequences
1388359_at	649.4	Eif4g2	AI599478	eukaryotic translation initiation factor 4 gamma, 2
1367799_at	648.9	Stnl	NM_012660	Statin-like
1372179_at	647.9	Nvp3	BM389406	neural visinin-like Ca2+-binding protein type 3
1388316_at	647.8	RGD1566320_predicted	BG668062	Hypothetical LOC296207 (LOC296207), mRNA
1385739_at	647.8		BE120816	Transcribed sequences
1387884_at	647.3	Psma5	AI011191	proteasome (prosome, macropain) subunit, alpha type 5
1372556_at	646.4	LOC502374	AA924509	Ab1-108 mRNA, complete cds
1389307_at	645.6	Aplp1	AW435479	Transcribed sequence with strong similarity to protein ref:NP_005157.1 (H.sapiens) amyloid beta
1368114_at	645.1	Fgf13	NM_053428	Fibroblast growth factor 13
1399097_at	644.7		AI236783	Transcribed sequences
1371579_at	642.9	LOC680782	AI012456	Transcribed sequence with strong similarity to protein ref:NP_068747.1 (H.sapiens) hypothetical protein FLJ22649 similar to signal peptidase SPC22/ [Homo sapiens]
1383429_at	642	LOC311078	BI289160	Similar to 26S proteasome-associated pad1 homolog (LOC295644), mRNA
1398868_at	641.9	Sirt6	AI408157	sirtuin silent mating type information regulation 2 homolog 6 (S. cerevisiae)
1370314_at	641.8	Slc20a1	AB000489	Solute carrier family 20 (phosphate transporter), member 1
1375642_at	641.3	LOC81816	AA892795	ubiquitin conjugating enzyme
1376203_at	640.6	LOC301334	BF285996	Similar to Rho guanine nucleotide exchange factor 4 isoform a; APC-stimulated guanine nucleotide exchange factor (LOC301336), mRNA
1370920_at	640.4	Srpk2_predicted	AI102055	Clone ZG52 mRNA sequence
1372160_at	639.6	Blcap	BM389738	UI-R-CN1-cjp-k-08-0-UI.s1 UI-R-CN1 Rattus norvegicus cDNA clone UI-R-CN1-cjp-k-08-0-UI 3', mRNA sequence.
1387910_at	638.8	Epb4.1l1	AB019256	Erythrocyte protein band 4.1-like 1; isoform S is encoded by transcript variant 1; Rattus norvegicus erythrocyte protein band 4.1-like 1 (Epb4.1l1), transcript variant 1, mRNA.
1371893_at	638.8	Col4a3bp_predicted	BE111640	Transcribed sequences
1388364_at	638.6	Ndufs3_predicted	BG381650	Similar to NADH-ubiquinone oxidoreductase 30 kDa subunit, mitochondrial precursor (Complex I-30KD) (CI-30KD) (LOC295923), mRNA
1367553_x_at	637.7	Hbb	NM_033234	Hemoglobin beta chain complex
1388403_at	637.6	LOC361596	AI172491	Similar to NADP+-specific isocitrate dehydrogenase (LOC293043), mRNA
1387019_at	637.5	Atp5i	NM_080481	ATP synthase, H+ transporting, mitochondrial F0 complex, subunit e
1371966_at	637.1	Pcmt1	BM392375	protein-L-isoaspartate (D-aspartate) O-methyltransferase 1
1371495_at	637.1	M6pr	AA943990	Similar to nuclear transcriptional repressor Mph1 (LOC312690), mRNA
1398975_at	636.9	Aamp_predicted	BI281948	Similar to angio-associated migratory cell protein (LOC301512), mRNA
1372341_at	636.6	LOC501039	AI233213	Transcribed sequence with moderate similarity to protein pdb:1LBG (E. coli) B Chain B, Lactose Operon Repressor Bound To 21-Base Pair Symmetric Operator Dna, Alpha Carbons Only
1369085_s_at	635.6	Snrpn	NM_130738	Small nuclear ribonucleoprotein N
1389128_at	635.5	Wdfy3_predicted	AI146179	UI-R-BT0-qb-h-05-0-UI.s1 UI-R-BT0 Rattus norvegicus cDNA clone UI-R-BT0-qb-h-05-0-UI 3', mRNA sequence.
1383986_at	635.3	Cacna1e	AI071098	Transcribed sequences
1371637_at	634.8	MGC72624	AI411691	Unknown (protein for MGC:72624)
1374427_at	634.2	Syt13	AI144986	Transcribed sequences
1390407_at	633.9	Cldnd1	AA955196	Similar to Protein C3orf4 homolog (LOC288182), mRNA
1368386_at	632.9	Grb2	NM_030846	Growth factor receptor bound protein 2
1368514_at	632.7	Maob	NM_013198	Monoamine oxidase B
1371593_at	632.5	Pcna	BI296121	Transcribed sequences
1388758_at	632.4	Ogt	AI009074	O linked N-acetylglucosamine transferase
1368287_at	632.2	Chn1	NM_032083	Chimerin (chimaerin) 1
1371818_at	631.6		AW251204	Transcribed sequences
1398758_at	631.5	Arf4	NM_024151	ADP-ribosylation factor 4
1387025_at	631.5	Dncic1	NM_019234	Dynein, cytoplasmic, intermediate chain 1
1372724_at	630.9	Grina	BI284904	NMDA receptor glutamate-binding chain
1372258_at	630.8		AI102935	Transcribed sequences
1373336_at	630.3	Gprc5b_predicted	AI411074	Similar to orphan G protein-coupled receptor (LOC293546), mRNA
1373090_at	630.3	Ssr1	AI230697	Ac2-238 mRNA, complete cds
1370059_at	629.1	Nfl	BF394545	neurofilament, light polypeptide
AFFX_Rat_beta-actin_5_at	629	Actb	AFFX_Rat_beta-actin_5
1373100_at	628.8	LOC499779	BI288811	Transcribed sequences
1370228_at	628.1	Tf	AA945178	Transferrin
1369621_s_at	627.6	Fkbp1a	NM_053308	FK506-binding protein 1a
1368430_at	626.9	Lgmn	AF154349	Legumain
1373792_at	626		AI228348	Similar to RIKEN cDNA 2310066K23 (LOC316333), mRNA
1371805_at	625.4	Ankrd46	AI406508	Similar to RIKEN cDNA C730048E16 (LOC299982), mRNA
1390058_at	625.2	LOC361990	BI291197	Hypothetical LOC295216 (LOC295216), mRNA
1387108_at	624.9	Csnk2b	BF281311	casein kinase II beta subunit
1375652_at	624.6	Ssr3	BI285910	TRAP-complex gamma subunit
1375411_at	624.6	Ndufa7_predicted	BI277002	Similar to NADH oxidoreductase (LOC299643), mRNA
1370389_at	624.2	Gpm6b	AB036421	Glycoprotein m6b
1372711_at	624.1	LOC498750	AI409292	Ba1-643 mRNA, complete cds
1373957_at	623.8	Reln	BF281544	reelin
1374296_at	623.5	Lrrc8	BM387574	Similar to Leucine-rich repeat-containing 8 (LOC311846), mRNA
1372743_at	623	Snx5_predicted	AI409727	Similar to Snx5 protein (LOC296199), mRNA
1371583_at	622.3	Rbm3	AI598399	RNA binding motif protein 3
1373048_at	622.3	Actr10	AI177051	Similar to ARP10 actin-related protein 10 homolog (LOC299121), mRNA
1388504_at	622.2	MGC116373	AI231313	Similar to Double-strand-break repair protein rad21 homolog (Pokeweed agglutinin-binding protein 29) (PW29) (SCC1 homolog) (LOC362909), mRNA
1387904_at	621.8	Ihpk1	AB049151	Inositol hexaphosphate kinase 1
1388685_at	621.4		AI011749	Transcribed sequences
1390020_at	621.4	LOC360975	BI277513	Transcribed sequence with strong similarity to protein sp:Q02218 (H.sapiens) ODO1_HUMAN 2-oxoglutarate dehydrogenase E1 component, mitochondrial precursor
1388119_at	620.9	hnRNPA3	BM392140	Similar to misshapen/NIK-related kinase isoform 2; GCK family kinase MINK; serine/threonine protein kinase (LOC294917), mRNA
1389367_at	620.8	Schip1	AI409747	Similar to schwannomin interacting protein 1 (LOC295105), mRNA
1377630_at	620.6		AI408602	Similar to RIKEN cDNA 1100001I23 (LOC366602), mRNA
1373056_at	620.5	Tmed4_predicted	AI409861	Similar to RIKEN cDNA 1110014L17 (LOC305502), mRNA
1390440_at	620.4	Slc9a6_predicted	BG380512	Transcribed sequence with moderate similarity to protein pdb:1LBG (E. coli) B Chain B, Lactose Operon Repressor Bound To 21-Base Pair Symmetric Operator Dna, Alpha Carbons Only
1392823_at	619.9	RGD1563912_predicted	AI146105	LOC362256 (LOC362256), mRNA
1373555_at	619.8	Dctn4	BM392315	dynactin 4
1370585_a_at	619.8	Prkcb1	X04440	Protein kinase C, beta 1
1373237_at	619.5	Ripx	BI281233	Transcribed sequence with strong similarity to protein ref:NP_055776.1 (H.sapiens) KIAA0871 protein [Homo sapiens]
1389491_at	619.5	Sfxn5	BE102814	sideroflexin 5
1389296_at	618.8	RGD1310430_predicted	AI104356	Similar to RIKEN cDNA 4921531G14 (LOC362905), mRNA
1371774_at	618.5	Sat	AA893220	spermidine/spermine N1-acetyl transferase
1388682_at	618.4	Cnih_predicted	AI598397	Similar to cornichon-like (LOC289994), mRNA
1371921_at	618.1	Catna1	BM986272	Similar to Alpha-1 catenin (Cadherin-associated protein) (Alpha E-catenin) (LOC307505), mRNA
1367574_at	618	Vim	NM_031140	Vimentin
1387900_at	617.7	Cdipt	D82928	CDP-diacylglycerol--inositol 3-phosphatidyltransferase (phosphatidylinositol synthase)
1373019_at	616.3		AI172468	Transcribed sequence
1371610_at	616.2	Tnks_predicted	AI411017	Transcribed sequence with strong similarity to protein sp:P00722 (E. coli) BGAL_ECOLI Beta-galactosidase
1398922_at	616		BM389018	Transcribed sequence with weak similarity to protein pir:CGHU1A (H.sapiens) CGHU1A collagen alpha 1
1371410_at	615.9	RGD1564058_predicted	AI599071	Similar to Protein CGI-140 (Protein PTD008) (My006 protein) (LOC288925), mRNA
1387235_at	615.4	Chga	NM_021655	Chromogranin A
1387088_at	615.2	Gal	NM_033237	Galanin
1370439_a_at	614.5	Kcnc2	M34052	Potassium voltage gated channel, Shaw-related subfamily, member 2; synonyms: Kv3.2, KShIIIA; go_component: membrane [goid 0016020] [evidence IEA]; go_component: integral to membrane [goid 0016021] [evidence IEA]; go_component: integral to plasma membrane [goid 0005887] [evidence IEA]; go_component: voltage-gated potassium channel complex [goid 0008076] [evidence IEA]; go_function: protein binding…
1372226_at	613.7		AI599349	Transcribed sequence with strong similarity to protein sp:O43295 (H.sapiens) Y411_HUMAN Hypothetical protein KIAA0411
1372445_at	612.8	LOC690345	AI171783	Transcribed sequence with moderate similarity to protein sp:P49458 (H.sapiens) SR09_HUMAN Signal recognition particle 9 kDa protein
1369652_at	612.8	Thy1	AI145313	thymus cell antigen 1, theta
1368566_a_at	612.4	Mipp65	AA964381	MIPP65 protein
1371638_at	612.2	Rnf7_predicted	AA858518	Similar to zinc RING finger protein SAG (LOC300948), mRNA
1389316_at	611.8	Usp9x_predicted	AW914946	Similar to FAM (LOC363445), mRNA
1372863_at	611.6	Phr1_predicted	BF409872	Similar to highwire; PAM; rpm 1 (LOC290447), mRNA
1388339_at	611.3	Pea15	BE112895	Similar to phosphoprotein enriched in astrocytes 15 (LOC364052), mRNA
1370555_at	611.1	Vgcnl1	AF078779	Voltage gated channel like 1
1388648_at	610.9		AA799764	Similar to D7Wsu128e protein (LOC293454), mRNA
1374178_at	610.5	Arl5	AI103954	ADP-ribosylation factor-like 5
1374204_at	610.1	Wsb1	BM388946	Similar to WSB-1 (LOC303336), mRNA
1372091_at	609.7	Mig12	BI275959	CDNA clone MGC:72582 IMAGE:5598493, complete cds
1368436_at	608.5	Nudc	NM_017271	Nuclear distribution gene C homolog (Aspergillus)
1370226_at	608	Cstb	AI409867	cystatin B
1383058_at	607.9		AI410438	Transcribed sequence with weak similarity to protein pir:A43932 (H.sapiens) A43932 mucin 2 precursor, intestinal - human
1389549_at	607.9	Prosc_predicted	AI172262	Similar to Proline synthetase associated (LOC306544), mRNA
1373200_at	607.7	Eef1e1_predicted	AI600237	Similar to eukaryotic translation elongation factor 1 epsilon 1 (LOC291057), mRNA
1387116_at	607.6	Dnajb9	NM_012699	DnaJ (Hsp40) homolog, subfamily B, member 9
1370010_at	607.2	Lamp2	NM_017068	Lysosomal membrane glycoprotein 2
1391127_at	607.1	Cdc42	BF400818	cell division cycle 42 homolog (S. cerevisiae)
1373819_at	606.5		AI232337	Transcribed sequence with strong similarity to protein ref:NP_057180.1 (H.sapiens) HSPC038 protein [Homo sapiens]
1373886_at	606		BF284692	Transcribed sequences
1374436_at	605.3	Sbds	AI070122	Similar to Shwachman-Bodian-Diamond syndrome protein homolog (Protein 22A3) (LOC288615), mRNA
1372865_at	605.3	Zfp364_predicted	AI171206	Similar to Zinc finger protein 364 (LOC362002), mRNA
1388854_at	605.2	LOC679934	AI233309	Transcribed sequences
1371742_at	604.2	Snrp70_predicted	BE102265	Similar to U1 small nuclear ribonucleoprotein 70 kDa (U1 snRNP 70 kDa) (snRNP70) (U1-70K) (LOC361574), mRNA
1367481_at	604.2	Vps28_predicted	BI278301	Similar to vacuolar protein sorting 28 (LOC300052), mRNA
1375912_a_at	604.1	Galnt2_predicted	BI285430	Similar to UDP-N-acetyl-alpha-D-galactosamine:polypeptide N-acetylgalactosaminyltransferase 2; ppGaNTase-T2 (LOC292090), mRNA
1388294_at	603.9	Sdhd	AI176608	succinate dehydrogenase complex, subunit D, integral membrane protein
1391459_at	603.7		BI296636	Transcribed sequences
1398778_at	603.6	Psma1	NM_017278	Proteasome (prosome, macropain) subunit, alpha type 1
1389866_at	603.3		AI599296	Transcribed sequence with moderate similarity to protein sp:P56378 (H.sapiens) 68MP_HUMAN 6.8 kDa mitochondrial proteolipid
1367642_at	603.2	Suclg1	NM_053752	Succinate-CoA ligase, GDP-forming, alpha subunit
1388388_at	602.9	Mea1	AI179127	Transcribed sequence with strong similarity to protein pir:A34421 (H.sapiens) A34421 male-enhanced antigen - human
1388369_at	602.8	Tmed9	BM385547	Similar to gp25L2 protein (LOC361207), mRNA
1371510_at	602.3	Hpip	AA944494	HCF-1 beta-propeller interacting protein
1374646_at	602.2	Csnk1a1	BM387173	casein kinase 1, alpha 1
1376459_at	601.4	RGD1563580_predicted	AW533060	Transcribed sequences
1386338_at	601.2	Usp22_predicted	AI704873	UI-R-AC0-yq-d-04-0-UI.s1 UI-R-AC0 Rattus norvegicus cDNA clone UI-R-AC0-yq-d-04-0-UI 3', mRNA sequence.
1388566_at	600.1	Lasp1	AI102215	LOC360614 (LOC360614), mRNA
1398993_at	600.1	Rnpc2	AI045458	Similar to RNA-binding region (RNP1, RRM) containing 2; splicing factor (CC1.3); coactivator of activating protein-1 and estrogen receptors (LOC362251), mRNA
1372163_at	600		BG670246	Transcribed sequences
1387909_at	600	Abi2	U94904	Abl-interactor 2
1382048_at	599.8	LOC685232	BI289589	Similar to ATPase, H+ transporting, V1 subunit A, isoform 1 (LOC360716), mRNA
1372287_at	599.2	Mtmr6_predicted	AI236780	Transcribed sequence with moderate similarity to protein pdb:1LBG (E. coli) B Chain B, Lactose Operon Repressor Bound To 21-Base Pair Symmetric Operator Dna, Alpha Carbons Only
1370193_at	598.5	Ptp4a1	AI172261	protein tyrosine phosphatase 4a1
1389347_at	597.7	Pitpnm1	BE100607	Similar to Dres9 (LOC361694), mRNA
1371619_at	597.6	RGD1310352	BI296718	Similar to HTGN29 protein; keratinocytes associated transmembrane protein 2 (LOC303122), mRNA
1383284_at	597.5	Ncam1	BG372598	neural cell adhesion molecule 1
1399001_at	596.8		BI285943	Hypothetical LOC294030 (LOC294030), mRNA
1371475_at	596.5	Rnase4	BI284831	ribonuclease, RNase A family 4
1373063_at	596.4	Hip2_predicted	BI277000	Similar to huntingtin interacting protein 2; ubiquitin-conjugating enzyme E2-25 KDA; ubiquitin-protein ligase; ubiquitin carrier protein (LOC289623), mRNA
1388015_at	596.2	Ptprz1	U04998	Protein tyrosine phosphatase, receptor-type, Z polypeptide 1
1392013_at	595.5		AA819397	Transcribed sequences
1388326_at	595	Ndufs8_predicted	AA799479	Similar to NADH dehydrogenase:ubiquinone Fe-S protein 8 (LOC293652), mRNA
1388323_at	594.8	Ndufa9	BG381033	Similar to NADH dehydrogenase (ubiquinone) 1 alpha subcomplex, 9 (LOC362440), mRNA
1398786_at	594.4	Psmb2	NM_017284	Proteasome (prosome, macropain) subunit, beta type 2
1371515_at	593.3	LOC691193	AI100773	Similar to RIKEN cDNA 1110011K10 (LOC315466), mRNA
1386985_at	592.5	Gstm1	M28241	Glutathione S-transferase, mu 1
1369952_at	592	Pabpc1	NM_134353	Poly(A) binding protein, cytoplasmic 1
1368869_at	591.7	Akap12	BG663107	A kinase (PRKA) anchor protein (gravin) 12
1378856_at	591.5	LOC679974	BE097672	Similar to t-complex 11 (LOC308656), mRNA
1388337_at	591.2	Np	AI102495	nucleoside phosphorylase
1367870_at	591.1	Txnl2	NM_032614	Thioredoxin-like 2
1368228_at	591.1	Zfp265	NM_031616	Zinc finger protein 265
1371885_at	591.1	Ckap1_predicted	BI282366	Similar to cytoskeleton-associated protein 1 (LOC292777), mRNA
1373156_at	591	Armcx2	AI385330	Similar to armadillo repeat protein ALEX2 (LOC367903), mRNA
1367663_at	590.7	MGC105938	NM_017264	Protease (prosome, macropain) 28 subunit, alpha
1367770_at	590.7	Degs	NM_053323	Degenerative spermatocyte homolog (Drosophila)
1372118_at	590.2	MGC125201	BI281674	Similar to p19 (LOC363557), mRNA
1390022_at	590	Arpc5	AA946538	Similar to ARP2/3 complex 16 kDa subunit (P16-ARC) (Actin-related protein 2/3 complex subunit 5) (LOC360854), mRNA
1367747_at	588.5	Arl3	NM_022700	ADP-ribosylation factor-like 3
1370298_at	587.1	Rlzfy	AF052042	Zinc finger protein Y1 (RLZF-Y)
1372583_at	587		AI009094	Transcribed sequences
1392543_at	586.8	LOC685491	BI293462	Similar to retinoblastoma-binding protein mRbAp48 (LOC313048), mRNA
1367455_at	586.8	Vcp	NM_053864	Valosin-containing protein
1388868_at	586.5	Zfp216_predicted	AI172425	Similar to zinc finger protein ZNF216 (LOC293960), mRNA
1398296_at	585.1	Mir16	NM_032615	Membrane interacting protein of RGS16
1387171_at	584.7	Gria2	NM_017261	Glutamate receptor, ionotropic, 2
1388759_at	584.5		BM389875	Transcribed sequence with strong similarity to protein ref:NP_039234.1 (H.sapiens) chloride intracellular channel 4; chloride intracellular channel 4 like [Homo sapiens]
1387089_at	584.3	Prei3	NM_133528	Preimplantation protein 3
1374591_at	584.1	RGD1561090_predicted	AI409042	Similar to protein tyrosine phosphatase, receptor type, D isoform 3 precursor; protein tyrosine phosphatase, receptor type, delta polypeptide; protein tyrosine phosphatase delta (LOC313278), mRNA
1387071_a_at	583.8	Mapt	BE107978	microtubule-associated protein tau
1374437_at	583.6	Nars	BF419336	Similar to Asparaginyl-tRNA synthetase, cytoplasmic (Asparagine--tRNA ligase) (AsnRS) (LOC291556), mRNA
1371883_at	583.5	Mmd	BG376037	Similar to monocyte to macrophage differentiation-associated (LOC303439), mRNA
1399082_at	583.4	Tmem33	AI176581	Transcribed sequences
1388478_at	583.3		BE108225	UI-R-BS1-ayw-h-02-0-UI.s1 UI-R-BS1 Rattus norvegicus cDNA clone UI-R-BS1-ayw-h-02-0-UI 3', mRNA sequence.
1376589_at	583	Igsf6	BG380345	Transcribed sequences
1371693_at	582.9		AA849757	EST192524 Normalized rat muscle, Bento Soares Rattus sp. cDNA clone RMUAI51 3' end, mRNA sequence.
1391727_at	582.7		BG662710	Transcribed sequences
1370169_at	582.4	Unr	BI289608	unr protein
1399002_at	582.4	Mrps17_predicted	BM384239	Similar to mitochondrial ribosomal protein S17 (LOC288621), mRNA
1390382_at	582	RGD1311457_predicted	BF414043	Similar to RIKEN cDNA 2310003F16 (LOC311359), mRNA
1379395_a_at	581.6	Hint2_predicted	BI280018	Similar to PKCI-1-related HIT protein (LOC313491), mRNA
1389111_at	581.1		BF396316	Transcribed sequences
1374075_at	580.9	Napg	AI175533	Similar to Gamma-soluble NSF attachment protein (SNAP-gamma) (N-ethylmaleimide-sensitive factor attachment protein, gamma) (LOC307382), mRNA
1381925_x_at	580.7	Smcf1	AI412401	transcription factor 1
1371872_at	580.6	Nap1l1	BE108905	nucleosome assembly protein 1-like 1
1381350_at	580.6	Idb4	AI317824	inhibitor of DNA binding 4
1386862_at	580.5	Anxa5	NM_013132	Annexin A5
1367526_at	580.2	Mrps26_predicted	AI180224	Similar to 28S ribosomal protein S26, mitochondrial precursor (MRP-S26) (5OT-EST protein) (LOC362216), mRNA
1387919_at	579.8	Mfn2	U41803	Mitofusin 2
1367969_at	579.3	Prdx6	AF014009	Peroxiredoxin 6
1367789_at	579.1	Slc27a1	NM_053580	Solute carrier family 27 (fatty acid transporter), member 1
1373258_at	579	Ctsf	AI169359	Similar to cathepsin F (LOC361704), mRNA
1373858_at	579		BE109064	Transcribed sequence with moderate similarity to protein pdb:1LBG (E. coli) B Chain B, Lactose Operon Repressor Bound To 21-Base Pair Symmetric Operator Dna, Alpha Carbons Only
1367900_at	578.4	Gyg	NM_031043	Glycogenin 1
1371577_at	578.2	Ndufs1	AI171362	Similar to RIKEN cDNA 9930026A05 (LOC301458), mRNA
1372721_at	578		AI175447	Transcribed sequence with weak similarity to protein ref:NP_064526.1 (H.sapiens) protein x 013 [Homo sapiens]
1398863_at	577.6	Gnb2	AF277892	Guanine nucleotide binding protein, beta polypeptide 2
1388343_at	576.8	Ndufb7_predicted	AI575943	Similar to NADH dehydrogenase (ubiquinone) 1 beta subcomplex, 7 (LOC361385), mRNA
1377506_at	576.6	Gdf1_predicted	BI289525	Similar to GDF-1 embryonic growth factor - mouse (LOC306351), mRNA
1381955_at	576.5	RGD1561932_predicted	AA957487	Hypothetical LOC287346 (LOC287346), mRNA
1372203_at	576.3	Mrt1	AI101286	PDZ protein Mrt1
1381901_at	575.2	RGD1563109_predicted	BE108013	LOC361922 (LOC361922), mRNA
1398997_at	574.7	Phpt1_predicted	AI102252	Similar to 14 kDa phosphohistidine phosphatase (LOC296571), mRNA
1392934_at	574.3		BM384509	Transcribed sequences
1373058_at	574.2	Tmem30a	AI409051	Similar to RIKEN cDNA 2010200I23 (LOC300857), mRNA
1398792_at	573.3	Psmc1	NM_057123	Peptidase (prosome, macropain) 26S subunit, ATPase 1
1388444_at	573.2	Ubxd2	BI291633	Similar to RIKEN cDNA 1300013G12 (LOC304766), mRNA
1388305_at	573	Araf1	AI176666	v-raf murine sarcoma 3611 viral oncogene homolog 1
1370434_a_at	572.8	Mobp	X89638	Myelin-associated oligodendrocytic basic protein
1388861_at	572.6	RGD1307896_predicted	BF555471	Similar to cisplatin resistance related protein CRR9p (LOC316916), mRNA
1373375_at	572.5	Rab6ip1_predicted	BI275835	Similar to KIAA1091 protein (LOC308942), mRNA
1372895_at	572.4	RGD1309676	AI169367	Similar to RIKEN cDNA 5730469M10 (LOC361118), mRNA
1383264_at	572.3		BI294715	Similar to RAB3 GTPase-activating protein (LOC304759), mRNA
1390461_at	572.3		AI071102	Transcribed sequences
1390883_at	571.8	Akap11	AI501759	Transcribed sequences
1369978_at	571.3	Prpsap2	NM_057131	Phosphoribosyl pyrophosphate synthetase-associated protein 2
1388823_at	570	Rab5b_predicted	BI274642	Similar to RAB5B, member RAS oncogene family (LOC288779), mRNA
1372094_at	569.8	Supt5h	BG380556	Transcribed sequence with moderate similarity to protein ref:NP_003160.1 (H.sapiens) suppressor of Ty 5 homolog
1398903_at	569.8	Esd	AI411425	Esterase D/formylglutathione hydrolase
1368342_at	569.8	Ampd3	NM_031544	Adenosine monophosphate deaminase 3
1382189_at	569.6	Sdc2	AI574779	syndecan 2
1369980_s_at	569	Rhoip3	NM_053814	Myosin phosphatase-Rho interacting protein
1383694_at	568.7	RGD1565957_predicted	BI294688	UI-R-DK0-cen-h-08-0-UI.s1 UI-R-DK0 Rattus norvegicus cDNA clone UI-R-DK0-cen-h-08-0-UI 3', mRNA sequence.
1367624_at	568.2	Atf4	NM_024403	Activating transcription factor 4
1375131_at	567.9	Mtch2_predicted	BF284715	Similar to mitochondrial carrier homolog 2 (LOC295922), mRNA
1382132_at	567.6		AW524858	Transcribed sequences
1375637_at	567.6	RGD1311122	AI010441	Similar to RIKEN cDNA 1110003E01 (LOC364154), mRNA
1367898_at	567.1	Bnip3l	AF441118	BCL2/adenovirus E1B 19 kDa-interacting protein 3-like
1383444_at	566.9		AA964069	Transcribed sequence with weak similarity to protein sp:P00722 (E. coli) BGAL_ECOLI Beta-galactosidase
1389531_at	566.8	Zfp330_predicted	AW523471	Similar to nucleolar cysteine-rich protein; zinc finger autoantigen 330 (LOC361387), mRNA
1367956_at	566.2	Ncdn	NM_053543	Neurochondrin
1398447_at	566.2		AA801323	Transcribed sequences
1373315_at	565.9	Arnt2	AI176425	Transcribed sequence with moderate similarity to protein pdb:1LBG (E. coli) B Chain B, Lactose Operon Repressor Bound To 21-Base Pair Symmetric Operator Dna, Alpha Carbons Only
1369303_at	565.1	Crh	NM_031019	Corticotropin releasing hormone
1376676_a_at	564.6	RGD1305133	BI296154	Similar to Ab2-008 (LOC290270), mRNA
1374852_at	564.3	RGD1559909_predicted	AI407613	LOC362592 (LOC362592), mRNA
1371365_at	564.1	Ube2s_predicted	BI279788	Similar to RIKEN cDNA 6720465F12 (LOC292588), mRNA
1399050_at	563.7		AI232106	Similar to ADENYLOSUCCINATE SYNTHETASE, NON-MUSCLE ISOZYME (IMP--ASPARTATE LIGASE) (ADSS) (AMPSASE) (LOC289276), mRNA
1386923_at	563.3	LOC81816	M62388	Ubiquitin conjugating enzyme
1388503_at	563	RGD1562702_predicted	BE107430	Transcribed sequence with weak similarity to protein ref:NP_055150.1 (H.sapiens) chromosome 15 open reading frame 3; hypothetical protein [Homo sapiens]
1391435_at	562.8	Pltp_predicted	BI278687	Similar to phospholipid transfer protein (LOC296371), mRNA
1388603_a_at	562	LOC290985	BM384289	HesB protein
1371733_at	561.5	RGD1565940_predicted	BG667965	Transcribed sequence with strong similarity to protein ref:NP_060654.1 (H.sapiens) hypothetical protein FLJ10702 [Homo sapiens]
1390149_at	561.5	Tacc2	BI286164	Similar to TACC2 (LOC309025), mRNA
1376366_at	561.1	Snapap	BI278753	Similar to snapin (LOC295217), mRNA
1383737_at	560.9		BM383406	UI-R-DM1-ckb-d-02-0-UI.s1 UI-R-DM1 Rattus norvegicus cDNA clone UI-R-DM1-ckb-d-02-0-UI 3', mRNA sequence.
1367456_at	560.9	Ube2d3	NM_031237	Ubiquitin-conjugating enzyme E2D 3 (UBC4/5 homolog, yeast)
1374389_at	560.9	Gucy1b3	BF399387	guanylate cyclase 1, soluble, beta 3
1398886_at	560.5	RGD1563348_predicted	BI285703	Transcribed sequence with weak similarity to protein pir:I52523 (R.norvegicus) I52523 nucleoporin p62 homolog - rat
1370304_at	560.3	Timm17a	AB006450	Translocator of inner mitochondrial membrane 17a (yeast)
1390146_at	559.5		BF414998	Transcribed sequences
1386870_at	559.4	Glns	BI275294	glutamine synthetase 1
1389286_at	558.9	Glrx5_predicted	AI232948	Transcribed sequence with weak similarity to protein ref:NP_006532.1 (H.sapiens) thioredoxin-like; thioredoxin-like 2; PKC-interacting cousin of thioredoxin [Homo sapiens]
1377347_at	558.9	Foxj3_predicted	AW531892	Similar to RIKEN cDNA C330039G02 (LOC313554), mRNA
1367485_at	558.8	Tcea1	BM388871	Similar to transcription elongation factor IIS - mouse (LOC305709), mRNA
1370199_at	558.4	Nucb	Z36277	Nucleobindin 1
1371936_at	558.4	Eif4a1	BI284436	eukaryotic translation initiation factor 4A, isoform 1
1371720_at	558.2	LOC680747	AI599839	Similar to Mrpl20 protein (LOC298685), mRNA
1391030_at	557.7		AW524694	Transcribed sequences
1370315_a_at	557.7	Stmn4	AF026530	stathmin-like 4
1378809_at	557.5		BF416647	Transcribed sequences
1372359_at	557.3	RGD1310090	BI291423	Similar to 2310043K02Rik protein (LOC306527), mRNA
1367979_s_at	557	Cyp51	NM_012941	Cytochrome P450, subfamily 51
1388474_at	556.7	Ube2i	AI104523	ubiquitin-conjugating enzyme E2I
1371324_at	555.8	LOC680891	BG673668	Transcribed sequence with strong similarity to protein ref:NP_112577.1 (H.sapiens) hypothetical protein MGC3133 [Homo sapiens]
1388344_at	555.5	RGD1305692	BI283112	Similar to RIKEN cDNA 1110005A23 (LOC362819), mRNA
1370158_at	555.4	Myh10	AA946388	myosin heavy chain 10, non-muscle
1373519_at	554.9		AI412601	EST240900 Normalized rat brain, Bento Soares Rattus sp. cDNA clone RBRDK40 3' end, mRNA sequence.
1371931_at	554.1	Gtf2i	BI274753	general transcription factor II I
1393386_at	553.9	RGD1561932_predicted	BF284080	Hypothetical LOC287346 (LOC287346), mRNA
1398784_at	553.7	C1qbp	NM_019259	Complement component 1, q subcomponent binding protein
1373332_at	553.7	Csnk1d	AA946432	casein kinase 1, delta
1399015_at	553.4		BI281753	Transcribed sequence with strong similarity to protein sp:P49755 (H.sapiens) TM21_HUMAN Transmembrane protein Tmp21 precursor
1370244_at	553.3	Ctsl	AI176595	cathepsin L
1383389_at	552.7	Zyg11bl	BM388790	Similar to RIKEN cDNA C230075L19 gene (LOC311842), mRNA
1374456_at	552.6	Cldn15_predicted	AI179562	EST223283 Normalized rat spleen, Bento Soares Rattus sp. cDNA clone RSPCI95 3' end, mRNA sequence.
1373072_at	552.6		AI170552	Transcribed sequence with moderate similarity to protein pdb:1LBG (E. coli) B Chain B, Lactose Operon Repressor Bound To 21-Base Pair Symmetric Operator Dna, Alpha Carbons Only
1376025_at	552.4	Hrmt1l1	BG670963	Transcribed sequence with moderate similarity to protein sp:P55345 (H.sapiens) ANM2_HUMAN Protein arginine N-methyltransferase 2
1388416_at	552.3	Lrp1	BI282758	Similar to lipoprotein receptor-related protein (LOC299858), mRNA
1398814_at	552.3	Rab11a	NM_031152	RAB11a, member RAS oncogene family
1387199_a_at	552.2	Arhgef9	NM_023957	Cdc42 guanine nucleotide exchange factor (GEF) 9
1398813_at	552.1	Ube1c	NM_057205	Ubiquitin-activating enzyme E1C
1369968_at	552	Ptn	NM_017066	Pleiotrophin
1377325_a_at	551.8		AW531278	Transcribed sequences
1371715_at	551.7	MGC112883	AI012212	Transcribed sequence with weak similarity to protein ref:NP_056001.1 (H.sapiens) chorein, isoform B [Homo sapiens]
1387032_at	551.1	Cck	NM_012829	Cholecystokinin
1382105_at	550.9	Gnb5	AI603217	guanine nucleotide binding protein beta 5
1387856_at	549.7	Cnn3	BI274457	calponin 3, acidic
1372262_at	549.3		BI285626	Transcribed sequence with weak similarity to protein ref:NP_116095.1 (H.sapiens) hypothetical protein MGC12966 [Homo sapiens]
1383089_at	548.6	Rab21	BM386264	Similar to Ras-related protein Rab-21 (LOC299799), mRNA
1374086_at	547.8	Arhgap21_predicted	BF282296	Similar to KIAA1424 protein (LOC307178), mRNA
1388855_at	547.5	Cul1_predicted	BI284428	Similar to SCF complex protein cul-1 (LOC362356), mRNA
1371948_at	547.1	Pigp_predicted	BF415030	Similar to DCRC-1 (LOC288238), mRNA
1383965_at	547.1	LOC689116	BI282103	Similar to nuclear cap binding protein subunit 2; nuclear cap binding protein subunit 2, 20kDa (LOC288040), mRNA
1380407_at	546.9		AI179886	Similar to HTGN29 protein; keratinocytes associated transmembrane protein 2 (LOC303122), mRNA
1373675_at	546.4	Glrx2	AW525635	glutaredoxin 2 (thioltransferase)
1378239_at	546	Gaa	BF404337	glucosidase, alpha; acid (Pompe disease, glycogen storage disease type II)
1388160_a_at	545.8	IDH3B	AI171793	NAD+-specific isocitrate dehydrogenase b subunit
1370407_at	545.7	Pcyox1	AF332142	Chloride ion pump-associated 55 kDa protein
1399047_at	545.7	Mrpl27_predicted	BF283001	Similar to mitochondrial ribosomal protein L27 (L27mt) (LOC287635), mRNA
1385559_at	545.6	DLP2	BF562977	Transcribed sequences
1371189_x_at	545.5	Lamr1	BG153272	laminin receptor 1 (67kD, ribosomal protein SA)
1375905_at	545.4	Ttyh1_predicted	AI412746	Similar to leukocyte receptor cluster (LRC) member 8 (LOC361506), mRNA
1373877_at	544.9	Picalm	BF401685	phosphatidylinositol binding clathrin assembly protein
1375245_at	544.8	Ppp2r1a	AA800669	protein phosphatase 2 (formerly 2A), regulatory subunit A (PR 65), alpha isoform
1373968_at	544.7	RGD1561940_predicted	AI176016	Similar to RanBPM (LOC364686), mRNA
1367686_at	544.7	RAMP4	NM_030835	Ribosome associated membrane protein 4
1384192_at	543.8	Chst1	AA819913	Transcribed sequences
1370050_at	543.8	Atp2b1	NM_053311	ATPase, Ca++ transporting, plasma membrane 1
1374522_at	543.5		BG670847	DRNBGE07 Rat DRG Library Rattus norvegicus cDNA clone DRNBGE07 5', mRNA sequence.
1372104_at	543.2	Gnai1	BF289002	guanine nucleotide binding protein, alpha inhibiting 1
1372627_at	543.1	Sugt1	BI299197	Similar to RIKEN cDNA 2410174K12 (LOC290408), mRNA
1370236_at	543.1	Ppt	AI234353	palmitoyl-protein thioesterase
1387872_at	542.9	Hnrpa1	BF396270	heterogeneous nuclear ribonucleoprotein A1
1371830_at	542.8	Uble1a	BM986263	Similar to ubiquitin-like 1 (sentrin) activating enzyme subunit 1; ubiquitin-like (sentrin) activating enzyme E1A; SUMO-1 activating enzyme subunit 1; DNA segment, Chr 7, ERATO Doi 177, expressed (LOC308384), mRNA
1386996_at	542.6	Mrlcb	D14688	Myosin light chain, regulatory B
1371683_at	542.4	Lsm4_predicted	AI103250	Similar to U6 snRNA-associated Sm-like protein LSm4 (LOC290647), mRNA
1373949_at	542.1	Atp13a2_predicted	AI070113	Similar to RIKEN cDNA 1110012E06 (LOC362645), mRNA
1372079_at	541.8		AI410099	Transcribed sequences
1388851_at	541.8	Hspa9a_predicted	BI282281	Similar to grp75 (LOC295778), mRNA
1388715_at	541.5	Gars	AA818089	Similar to Glycyl-tRNA synthetase (LOC297113), mRNA
1370881_at	541.3	Tst	AI411117	thiosulfate sulfurtransferase
1383934_at	541.3		BI299169	Transcribed sequences
1370938_at	540.9	Rbp1	AI535144	reg I binding protein I
1373411_at	540.6	Eif1b_predicted	BE109655	Similar to translation factor sui1 homolog (LOC301068), mRNA
1383260_at	540.5	RGD1305903_predicted	BI289879	Similar to RIKEN cDNA G630024C07 gene (LOC308992), mRNA
1367734_at	539.7	Aldr1	NM_012498	Aldehyde reductase 1 (low Km aldose reductase) (5.8 kb PstI fragment, probably the functional gene)
1399004_at	539.7	LOC679572	BM986309	Transcribed sequence with strong similarity to protein ref:NP_542786.1 (H.sapiens) chromosome 20 open reading frame 52; homolog of mouse RIKEN 2010100O12 gene [Homo sapiens]
1374217_at	539.5	RGD1310686	BG375463	Similar to chromosome 16 open reading frame 5 (LOC360480), mRNA
1388726_a_at	539.3		AA800242	Transcribed sequence with moderate similarity to protein pir:I60307 (E. coli) I60307 beta-galactosidase, alpha peptide - Escherichia coli
1394295_at	539.2	LOC313453	BG672252	hypothetical protein LOC313453
1388507_at	539.1	Itgb4bp	AI104279	EST213568 Normalized rat heart, Bento Soares Rattus sp. cDNA clone RHEBZ71 3' end, mRNA sequence.
1388438_at	539	Nap1l4	AI230346	Similar to nucleosome assembly protein 1-like 4; nucleosome assembly protein 1 like 4; DNA segment, Chr 7, Wayne State University 30, expressed (LOC361684), mRNA
1372715_at	539	Sfxn1	AA819349	UI-R-A0-bc-d-11-0-UI.s1 UI-R-A0 Rattus norvegicus cDNA clone UI-R-A0-bc-d-11-0-UI 3' similar to gb|S70011|S70011 tricarboxylate carrier [rats, liver, mRNA Partial, 2986 nt], mRNA sequence.
1398772_at	538.8	p47	NM_031981	NSFL1 (p97) cofactor (p47)
1389292_at	538.8	Rab18	AI411439	Similar to Rab18 (LOC316550), mRNA
1383375_at	538.5	Tmem55a	BI293584	UI-R-DK0-cds-c-04-0-UI.s1 UI-R-DK0 Rattus norvegicus cDNA clone UI-R-DK0-cds-c-04-0-UI 3', mRNA sequence.
1367680_at	537.8	Acox1	NM_017340	Acyl-Coenzyme A oxidase 1, palmitoyl
1371688_at	537.8	Tram1	AI178493	Similar to TRAM1 (LOC312903), mRNA
1367604_at	537.7	Crip2	NM_022501	Cysteine-rich protein 2
1398955_at	536.8	Cops8	BG378922	Similar to COP9 signalosome subunit 8 (LOC363283), mRNA
1372167_at	536.4	LOC681031	AW525656	Transcribed sequence with strong similarity to protein pir:S55054 (H.sapiens) S55054 Sm protein G - human
1387803_at	536.2	Ppp2r2b	NM_022209	Protein phosphatase 2 (formerly 2A), regulatory subunit B (PR 52), beta isoform
1367523_at	536.1	RGD1304906_predicted	AI409145	Similar to hypothetical protein, 2-6 (LOC292074), mRNA
1374103_at	535.5	Freq	BE102100	frequenin homolog (Drosophila)
1368099_at	535	Clasp2	NM_053722	CLIP-associating protein 2
1390218_at	534.7	RGD1310440_predicted	BI295950	Transcribed sequences
1388800_at	534.6	Rab5a	AI406667	small GTP-binding protein rab5
1374386_at	534.4		AI412423	Transcribed sequences
1375845_at	534.1	RGD1562920_predicted	BI290029	Similar to 1500031O19Rik protein (LOC292486), mRNA
1376232_at	533.9		AW521352	Transcribed sequences
1369904_at	533.4	Gabrb1	NM_012956	Gamma-aminobutyric acid receptor, subunit beta 1
1373149_at	533.3	RGD1564579_predicted	BF285344	Similar to RIKEN cDNA 0610043B10 gene (LOC293491), mRNA
1373826_at	533.1	Ypel5	AI170754	Similar to Yippee homolog (CGI-127) (LOC298792), mRNA
1372906_at	532.9	RGD1309540	AI008796	Similar to hypothetical protein MGC40841; similar to hypothetical protein MGC4707 (LOC295930), mRNA
1383185_at	532.7		BE105131	Transcribed sequence with weak similarity to protein pir:T00365 (H.sapiens) T00365 hypothetical protein KIAA0670 - human
1367518_at	532.7		BI274976	Similar to fatso (LOC291905), mRNA
1372777_at	532.2		BM385774	Transcribed sequences
1398897_at	531.9	Ube2v1_predicted	AI411988	Similar to ubiquitin-conjugating enzyme E2 variant 1 isoform b; DNA-binding protein (LOC296390), mRNA
1388027_a_at	531.6	Rtn4	AF051335	Reticulon 4
1375441_at	531.5	Sars1	BI278468	seryl-aminoacyl-tRNA synthetase
1372571_at	530.4	Hnrpm	AW143187	heterogeneous nuclear ribonucleoprotein M
1372461_at	530.3	Set_predicted	BG381708	Ab1-115 mRNA, complete cds
1372230_at	530.1	RGD1304706	AI105430	Similar to seven transmembrane domain protein (LOC292792), mRNA
1389140_at	529.9	Spcs2_predicted	AI172437	Similar to RIKEN cDNA 5730406I15 (LOC293142), mRNA
1375635_at	529.8		AI406410	Transcribed sequences
1388996_at	529.7	RGD1308579	AI406527	Similar to RIKEN cDNA 3110052N05 (LOC361351), mRNA
1371466_at	529.4		AI177397	Transcribed sequence with strong similarity to protein ref:NP_055378.1 (H.sapiens) spondyloepiphyseal dysplasia, late; sedlin [Homo sapiens]
1367593_at	528.7	Sepw1	NM_013027	Selenoprotein W, muscle 1
1372692_at	528.5	Tnk2	AI406490	Similar to non-receptor protein tyrosine kinase Ack (LOC303882), mRNA
1376202_at	528.1	B3gnt6_predicted	BF416236	Similar to N-acetyllactosaminide beta-1,3-N-acetylglucosaminyltransferase (Poly-N-acetyllactosamine extension enzyme) (I-beta-1,3-N-acetylglucosaminyltransferase) (iGnT) (UDP-GlcNAc:betaGal beta-1,3-N-acetylglucosaminyltransferase 6 ...
1388683_at	526.9	RGD1559617_predicted	AI411174	Similar to hypothetical protein MGC14151 (LOC287429), mRNA
1389297_at	526.3		AI146215	UI-R-E1-fb-f-12-0-UI.s1 UI-R-E1 Rattus norvegicus cDNA clone UI-R-E1-fb-f-12-0-UI 3', mRNA sequence.
1367972_at	526.3	Tip120A	NM_054004	TBP-interacting protein 120A
1371890_at	526.3	Rere	AI172033	arginine-glutamic acid dipeptide (RE) repeats
1371517_at	526.2	RGD1566234_predicted	BF283627	Transcribed sequence with moderate similarity to protein pir:I39175 (H.sapiens) I39175 SH2-domain protein Grb-IR - human
AFFX-BioDn-5_at	526.1		AFFX-BioDn-5
1376878_at	525.7	RGD1559896_predicted	AI103552	Transcribed sequence with weak similarity to protein ref:NP_116189.1 (H.sapiens) hypothetical protein FLJ14525 [Homo sapiens]
1393245_at	525.5	Phyh	AI029057	phytanoyl-CoA hydroxylase (Refsum disease)
1371798_at	525.3	Gna12	AI013011	guanine nucleotide binding protein, alpha 12
1371730_at	525.3	RGD1305466	BF418786	Similar to RIKEN cDNA 1300002A08 (LOC291922), mRNA
1399027_at	525.1	Arha2	AI408053	plysia ras-related homolog A2
1389438_at	524.9	RGD1561916_predicted	BE118454	Similar to testes development-related NYD-SP22 isoform 1 (LOC297999), mRNA
1379481_at	524.5	Pabpn1	AW525563	poly(A) binding protein, nuclear 1
1378796_at	524.2	Omg	AA964584	Oligodendrocyte myelin glycoprotein (Omg) mRNA, complete cds
1368120_at	523.9	Nell1	NM_031069	NEL-like 1 (chicken)
1395741_at	523.8	Mgea5	BF548107	meningioma expressed antigen 5 (hyaluronidase)
1374394_at	523.8	Wbp2	AI105305	WW domain binding protein 2
1371596_at	523.6	Rnps1	AI008971	Similar to Rnps1 protein (LOC287113), mRNA
1379907_at	523.5	Hpcal4	AI044838	Transcribed sequences
1372791_at	523.4	Prkwnk1	AI235474	Transcribed sequence with strong similarity to protein ref:NP_446246.1 (R.norvegicus) protein kinase, lysine deficient 1 [Rattus norvegicus]
1367881_at	523.2	Ptpns1	NM_013016	Protein tyrosine phosphatase, non-receptor type substrate 1
1388158_at	522.3	Bat1a	BG057565	HLA-B-associated transcript 1A
1374846_at	521.5	Clp1	AI230884	Transcribed sequence with moderate similarity to protein ref:NP_006451.1 (H.sapiens) HMBA-inducible [Homo sapiens]
1388560_at	521.1	Wdr77	AI412580	Similar to Ac2-269 (LOC310769), mRNA
1390986_at	521.1	Cstn3	AW526072	calsyntenin 3
1399091_at	521	Capzb	AI232101	Similar to capping protein beta subunit, isoform 2 (LOC298584), mRNA
1372443_at	520.9	Lrp11_predicted	AI409038	Similar to Kunitz-type protease inhibitor 1 precursor (Hepatocyte growth factor activator inhibitor type 1) (HAI-1) (LOC292462), mRNA
1377791_at	520.4	RragB	BI299500	UI-R-CV2-cia-h-10-0-UI.s1 UI-R-CV2 Rattus norvegicus cDNA clone UI-R-CV2-cia-h-10-0-UI 3', mRNA sequence.
1372036_at	519.6	Cd2bp2_predicted	BG378032	Transcribed sequences
1387971_a_at	519.5	Mapk8ip	AF092450	Mitogen activated protein kinase 8 interacting protein
1374405_at	519.4	Hnrpa3	AI233336	Similar to Hypothetical protein MGC37309 (LOC292273), mRNA
1376395_at	519.1		AI145359	Transcribed sequences
1374546_at	518.9		AW918040	Transcribed sequences
1388766_at	518.9	Mtx2	AI409049	Similar to metaxin 2 (LOC288150), mRNA
1387865_at	518.8	Dut	AI411157	Deoxyuridinetriphosphatase (dUTPase)
1391653_at	518.7		BE120391	Transcribed sequences
1382175_at	518.7	RGD1563824_predicted	AW534129	Transcribed sequences
1371648_at	518.4	Ddb1	BF284000	damage-specific DNA binding protein 1
1373400_at	518.3	Prkar2a	AW918535	protein kinase, cAMP-dependent, regulatory, type 2, alpha
1392465_at	518.2	Sap18	AI228030	Similar to SAP18 (LOC290284), mRNA
1371514_at	517.6	Kdelr1	BI278612	Similar to putative KDEL receptor (LOC361577), mRNA
1376583_at	517.5		BE095847	Similar to RIKEN cDNA 6430548M08 (LOC307907), mRNA
1369954_at	517.5	Idh1	NM_031510	Isocitrate dehydrogenase 1 (NADP+), soluble
1371834_at	517.2	Dctn2	BF283695	Similar to RIKEN cDNA 2310042E05 (LOC299850), mRNA
1383146_at	517		BM388077	Transcribed sequences
1399028_at	516.6		AI171954	Transcribed sequences
1382455_at	516.5		BG379564	Transcribed sequences
1370908_at	516.5	Hdac2	AA892297	histone deacetylase 2
1374392_at	515.1	Csnk1a1	BE113385	casein kinase 1, alpha 1
1381084_at	514.6		AA964619	Similar to RIKEN cDNA 3110002N20 (LOC291797), mRNA
1388974_at	514.6	Reep5_predicted	AI101527	Similar to signal recognition particle 19kDa; signal recognition particle 19kD (LOC291685), mRNA
1367719_at	514.5	Dd5	NM_053989	progestin induced protein
1388805_at	514.3	Ppp2ca	BF408792	protein phosphatase 2a, catalytic subunit, alpha isoform
1387911_at	514.2	Rabggtb	L10416	Rab geranylgeranyl transferase componenet, subunit beta
1380547_at	514.2	Clcn3	BI288519	chloride channel 3
1382322_a_at	513.3	Cic_predicted	AI029769	Similar to capicua protein (LOC308435), mRNA
1368101_at	512.2	Calm3	NM_012518	Calmodulin 3
1389518_at	512.1	LOC680080	AI009763	Similar to F-box only protein 10 (LOC362511), mRNA
1367520_at	512	Apoa1bp_predicted	AI231050	Similar to apoA-I binding protein (LOC295229), mRNA
1370060_at	511.8	LOC64201	NM_022398	2-oxoglutarate carrier
1398926_at	511.7	Pfdn1_predicted	AI410456	Similar to prefoldin 1 (LOC361310), mRNA
1368515_at	511.2	Epb4.1l3	NM_053927	Erythrocyte protein band 4.1-like 3
1377609_at	510.9	Hipk1_predicted	BE112251	Transcribed sequences
1370523_a_at	510.9	Ube2d2	AW142720	ubiquitin-conjugating enzyme E2D 2
1371735_at	510.7		AI105202	Transcribed sequences
1375211_at	510.1	Rnaset2_predicted	BM391506	Similar to Ribonuclease 6 precursor (LOC292306), mRNA
1388389_at	510	2002-09-01	BF282620	septin 2
1394786_at	509.9		AW526631	Transcribed sequences
1375884_at	509.7	MGC105560	AW520742	Transcribed sequences
1385014_at	509.3	LOC680248	BG377996	Transcribed sequence with strong similarity to protein ref:NP_060629.1 (H.sapiens) hypothetical protein FLJ10628 [Homo sapiens]
1379542_at	509.2	LOC680737	BF522334	Similar to Small nuclear ribonucleoprotein F (snRNP-F) (Sm protein F) (Sm-F) (SmF) (LOC366871), mRNA
1376786_a_at	509		BF397709	Transcribed sequences
1370360_at	508.4	AF146738	AF146738	Testis specific protein
1374412_at	508.2	Fbxw11_predicted	BF557666	Similar to F-box and WD-40 domain protein 1B (LOC303024), mRNA
1373379_at	507.7	Irak1_predicted	BF396350	Similar to Interleukin-1 receptor-associated kinase 1 (IRAK-1) (IRAK) (Pelle-like protein kinase) (mPLK) (LOC363520), mRNA
1385717_at	506.6		AW524331	Transcribed sequence with weak similarity to protein pir:T31613 (C.elegans) T31613 hypothetical protein Y50E8A.i - Caenorhabditis elegans
1388341_at	506.5	Rangap1	BI285671	Similar to hypothetical protein (LOC362965), mRNA
1387790_at	506.4	Paics	NM_080910	Phosphoribosylaminoimidazole carboxylase, phosphoribosylaminoribosylaminoimidazole succinocarboxamide synthetase
1375011_at	506.1		AA818819	Transcribed sequences
1372146_at	505.8		AA851264	Transcribed sequences
1373643_at	505.7		AI177028	Transcribed sequences
1373438_at	505.2		BE329352	Transcribed sequence with moderate similarity to protein ref:NP_071349.1 (H.sapiens) likely ortholog of mouse ubiquitin-conjugating enzyme E2-230K [Homo sapiens]
1398954_at	505.1	Dnpep	AI412298	Similar to Aspartyl aminopeptidase (LOC301529), mRNA
1399026_at	505	LOC361309	AI178191	Similar to polyadenylate-binding protein-interacting protein 2 (LOC293469), mRNA
1388495_at	504.7		BI303583	Transcribed sequence with moderate similarity to protein sp:P00722 (E. coli) BGAL_ECOLI Beta-galactosidase
1391840_at	504.7	RGD1310693_predicted	BE108137	Similar to RIKEN cDNA 1700027N10 (LOC316238), mRNA
1388666_at	503.8	Enc1	AI179988	Transcribed sequences
1387163_at	503.8	HcRt	NM_013179	Hypocretin
1372329_at	503.8	RGD1311435	BM389011	Transcribed sequences
1371512_at	503.7	Bre	AA818692	Transcribed sequence with moderate similarity to protein ref:NP_004882.1 (H.sapiens) mitochondrial ribosomal protein L33; ribosomal protein L33-like; chromosome 2 open reading frame 1 [Homo sapiens]
1389126_at	503.5	Chchd1_predicted	BG373580	Similar to RIKEN cDNA 1110001O19 (LOC361005), mRNA
1372360_at	502.3		AA817862	UI-R-A0-ae-h-08-0-UI.s1 UI-R-A0 Rattus norvegicus cDNA clone UI-R-A0-ae-h-08-0-UI 3' similar to gb|U17698|MMU17698 Mus musculus ablphilin-1 (abi-1) mRNA, complete cds, mRNA sequence.
1376314_at	502.2		AI172148	Similar to RIKEN cDNA 3010021M21 (LOC363065), mRNA
1379314_at	502.1	Ppp3cb	BF283985	protein phosphatase 3, catalytic subunit, beta isoform
1372233_at	502	Ergic3_predicted	AI228649	Similar to serologically defined breast cancer antigen 84; DNA segment, Chr 2, University of California at Los Angeles 1 (LOC296306), mRNA
1372283_at	501.9	Trappc6b_predicted	AA800622	Hypothetical LOC299075 (LOC299075), mRNA
1373159_at	501.8		AI411370	Transcribed sequences
1376657_at	501.6	Igsf4a	BE117767	UI-R-BS1-azf-g-02-0-UI.s1 UI-R-BS1 Rattus norvegicus cDNA clone UI-R-BS1-azf-g-02-0-UI 3', mRNA sequence.
1372121_at	501.5	Usp9x_predicted	BF284408	Transcribed sequences
1386648_at	501.4	Dnajc6_predicted	AW914996	Transcribed sequences
1388797_at	500.9	U2af2	AI232163	Transcribed sequence with strong similarity to protein pir:S20250 (H.sapiens) S20250 splicing factor U2AF large chain - human
1373919_at	500.8	RGD1566242_predicted	AA943801	Transcribed sequence with weak similarity to protein sp:P46935 (M.musculus) NED4_MOUSE NEDD-4 protein
1383328_x_at	500.7	Pdcd4	AI576297	Transcribed sequence with moderate similarity to protein pir:JC5193 (H.sapiens) JC5193 nuclear protein H731 - human
1375534_at	500.5	Pum2	BE118698	Similar to PUM1 (LOC298874), mRNA
1383126_at	500.2	Akt1	AA998057	v-akt murine thymoma viral oncogene homolog 1
1374396_at	499.8	Atp6v1c1	BI293306	Similar to Vacuolar ATP synthase subunit C (V-ATPase C subunit) (Vacuolar proton pump C subunit) (LOC299971), mRNA
1376862_at	499.6	Ube4b_predicted	BI296848	Similar to mKIAA0684 protein (LOC298652), mRNA
1370309_a_at	499.3	Hnrpab	AJ238854	Heterogeneous nuclear ribonucleoprotein A/B
1375298_at	499.1	LOC691318	BF408443	Similar to Ppp2r5c protein (LOC362786), mRNA
1373299_at	499.1	RGD1309471	BI295816	Similar to hypothetical protein MGC6696 (LOC293719), mRNA
1386859_at	498.8	Tkt	NM_022592	Transketolase
1392501_at	498.8		BE120710	Transcribed sequences
1369690_at	498.6	Nsf	AI547471	N-ethylmaleimide sensitive factor
1376622_at	498.6		BM389574	Transcribed sequences
1377664_at	498.6	Rhk1	AI101205	KARP-1 binding protein 1
1389416_at	498.6	RGD1560398_predicted	BI296051	Transcribed sequence with moderate similarity to protein pdb:1LBG (E. coli) B Chain B, Lactose Operon Repressor Bound To 21-Base Pair Symmetric Operator Dna, Alpha Carbons Only
1374397_at	498	Eif2s2	BE107498	eukaryotic translation initiation factor 2, subunit 2 beta, 38kDa
1373373_at	497.8		BI295011	Transcribed sequences
1389532_at	497.7	Nebl_predicted	AW252250	Transcribed sequence with weak similarity to protein sp:O76041 (H.sapiens) NEBL_HUMAN Nebulette
1373813_at	497.6	Dnajc10	BM388610	Similar to ER-resident protein ERdj5 (LOC295690), mRNA
1373030_at	497.2		AJ225654	RNJ225654 Rat liver ESTs (E.Olivier) Rattus norvegicus cDNA clone IRL901, mRNA sequence.
1390178_at	497.1	Srprb	BM387756	Similar to Ab2-417 (LOC300965), mRNA
1373677_at	496.3	Slc39a10_predicted	AI598315	Transcribed sequence with moderate similarity to protein pdb:1LBG (E. coli) B Chain B, Lactose Operon Repressor Bound To 21-Base Pair Symmetric Operator Dna, Alpha Carbons Only
1372534_at	496.2		AW434092	Transcribed sequence with strong similarity to protein sp:P53803 (H.sapiens) RPCX_HUMAN DNA-directed RNA polymerases I, II, and III 7.0 kDa polypeptide
1371626_at	496.2	Srp68_predicted	BI296671	Similar to signal recognition particle 68kDa (LOC363707), mRNA
1370890_at	496	Actr3	AI012420	actin-related protein 3 homolog (yeast)
1396040_at	495.9	Shank1	BE108568	Hypothetical LOC292874 (LOC292874), mRNA
1389050_at	495.6	RGD1560049_predicted	AI170797	membrane protein, palmitoylated 3 (MAGUK p55 subfamily member 3)
1373844_at	495.6	Ppme1	BE103921	Similar to Protein phosphatase methylesterase 1 (LOC361613), mRNA
1388562_at	495	Stard7_predicted	BI282011	Similar to START domain containing 7; GTT1-like (LOC296128), mRNA
1379730_at	494.9	Atp6v1h	AA942681	Similar to MSTP042 (LOC297797), mRNA
1372048_at	494.6	Podxl2_predicted	BI276946	Similar to RIKEN cDNA D130074J02 gene (LOC297433), mRNA
1392951_at	494.6		AW521231	Transcribed sequences
1387407_at	493.9	Nap1l3	NM_133402	Nucleosome assembly protein 1-like 3
1388751_at	493.9		AW433787	Transcribed sequence with strong similarity to protein ref:NP_057339.1 (H.sapiens) Autosomal Highly Conserved Protein [Homo sapiens]
1383086_at	493.7		AA818256	Transcribed sequences
1373142_at	493.7	Ghitm	AA858928	Similar to growth hormone inducible transmembrane protein (LOC290596), mRNA
1389504_at	493.6	RGD1566181_predicted	BI297929	Transcribed sequence with weak similarity to protein ref:NP_004407.1 (H.sapiens) deltex homolog 1; deltex
1389323_at	493.5	Wdr61	BF282629	Similar to meiotic recombination protein REC14 (LOC363064), mRNA
1370016_at	493.4	Nell2	NM_031070	Nel-like 2 homolog (chicken)
1372214_at	493.3	Mrps33_predicted	AI104277	Similar to ganglioside-induced differentiation associated protein 3 (LOC296995), mRNA
1371421_at	492.9	LOC690109	BM391873	Similar to Elongation factor 1-alpha 1 (EF-1-alpha-1) (Elongation factor 1 A-1) (eEF1A-1) (Elongation factor Tu) (EF-Tu) (LOC310360), mRNA
1370182_at	492.7	Ptprn2	AI574884	protein tyrosine phosphatase, receptor-type, N polypeptide 2
1389637_at	492.7	LOC688642	AI227731	Transcribed sequences
1373101_at	492.5	Pigk	AI236743	Similar to DKFZP564I052 protein (LOC295543), mRNA
1398622_at	492		AI703807	Similar to cysteine-rich repeat-containing protein CRIM1 (LOC298744), mRNA
1374825_at	491.8	Sez6l2_predicted	BG380338	Transcribed sequence with weak similarity to protein ref:NP_036542.1 (H.sapiens) type I transmembrane receptor
1388271_at	491.5	Mt1a	BM383531	Transcribed sequence with moderate similarity to protein sp:P04732 (H.sapiens) MT1E_HUMAN METALLOTHIONEIN-IE
1367845_at	491.3	Nef3	NM_017029	Neurofilament 3, medium
1382689_at	491.3		BI276519	UI-R-CX0-bwv-c-08-0-UI.s1 UI-R-CX0 Rattus norvegicus cDNA clone UI-R-CX0-bwv-c-08-0-UI 3', mRNA sequence.
1371464_at	491.2	Za20d3	BI295799	Similar to associated with Prkcl1 (LOC293067), mRNA
1395508_at	490.8	Cct5	BG665309	chaperonin containing TCP1, subunit 5 (epsilon)
1389903_at	490.6	Pttg1ip	AA799616	Similar to pituitary tumor-transforming gene 1 protein-interacting protein (LOC365548), mRNA
1390234_at	490.5	Sf3b1	BE115465	splicing factor 3b, subunit 1, 155kD
1384305_at	490	Pasta	BF413040	UI-R-BT1-bnv-d-12-0-UI.s1 UI-R-BT1 Rattus norvegicus cDNA clone UI-R-BT1-bnv-d-12-0-UI 3', mRNA sequence.
1371689_at	489.9	Eef1a1	BE107334	eukaryotic translation elongation factor 1 alpha 1
1389338_at	489.1	RGD1308371_predicted	AA875518	Hypothetical LOC293114 (LOC293114), mRNA
1387927_a_at	488.9	Olfm1	U03415	Olfactomedin 1
1372485_at	488.9	Pcbd	BF281220	6-pyruvoyl-tetrahydropterin synthase/dimerization cofactor of hepatocyte nuclear factor 1 alpha
1388754_at	488.7	RGD1306344	AI176839	Transcribed sequences
1374406_at	488.7	LOC679960	AA925512	Similar to RIKEN cDNA 2310022K15 (LOC299113), mRNA
1370366_at	488.7	Timm10	AF150091	Translocase of inner mitochondrial membrane 10 homolog (yeast)
1386296_at	488.6	Sept8_predicted	AI639205	Transcribed sequences
1372063_at	488.5	RGD1563438_predicted	BG377807	Transcribed sequence with weak similarity to protein ref:NP_005830.1 (H.sapiens) Ser/Arg-related nuclear matrix protein
1373605_at	488.1	RGD1307844_predicted	AI176540	Similar to 106 kDa O-GlcNAc transferase-interacting protein (LOC316085), mRNA
1387778_at	487.9	Sdf4	NM_130412	Stromal cell derived factor 4
1385719_at	487.8		AW531176	UI-R-BT1-akv-e-11-0-UI.s1 UI-R-BT1 Rattus norvegicus cDNA clone UI-R-BT1-akv-e-11-0-UI 3', mRNA sequence.
1372744_at	487.7	Pkp4_predicted	BE113437	Similar to Plakophilin 4 (p0071) (LOC295625), mRNA
1367612_at	487.4	Mgst1	NM_134349	Microsomal glutathione S-transferase 1
1372759_at	486.9	Cdk9	H31766	Similar to cyclin-dependent kinase 9 (LOC362110), mRNA
1368507_at	486.5	Psma3	NM_017280	Proteasome (prosome, macropain) subunit, alpha type 3
1398779_at	486.2	Arpc1a	NM_031146	Actin related protein 2/3 complex, subunit 1A
1384921_at	486.1		AW524713	Transcribed sequence with weak similarity to protein pir:JH0814 (R.norvegicus) JH0814 cortexin - rat
1371848_at	486	Afp	AA799526	EST189023 Normalized rat heart, Bento Soares Rattus sp. cDNA clone RHEAC15 3' end, mRNA sequence.
1391879_at	485.9		AA964161	UI-R-E1-gl-h-01-0-UI.s1 UI-R-E1 Rattus norvegicus cDNA clone UI-R-E1-gl-h-01-0-UI 3', mRNA sequence.
1382024_at	485.3	Dnajb6	BM383877	Similar to DnaJ homolog subfamily B member 6 (Heat shock protein J2) (HSJ-2) (MRJ) (mDj4) (LOC288136), mRNA
1372235_at	484.9		BE104709	UI-R-BX0-ars-f-03-0-UI.s1 UI-R-BX0 Rattus norvegicus cDNA clone UI-R-BX0-ars-f-03-0-UI 3', mRNA sequence.
1371958_at	484.9		BM392148	Similar to polymyositis scleroderma overlap syndrome (PM-SCL) antigen 1 a (LOC294975), mRNA
1390153_at	484.3		BG378721	Similar to kIAA0367 (LOC293823), mRNA
1367824_at	484.3	Fnta	NM_012847	Farnesyltransferase, CAAX box, alpha
1371671_at	484.1	Gprc5b_predicted	AI228513	Similar to orphan G protein-coupled receptor (LOC293546), mRNA
1373260_at	483.9		AI412606	EST240905 Normalized rat brain, Bento Soares Rattus sp. cDNA clone RBRDK37 3' end, mRNA sequence.
1384927_at	483.8	Tubb4	AI230430	EST227125 Normalized rat embryo, Bento Soares Rattus sp. cDNA clone REMCW42 3' end, mRNA sequence.
1382517_at	483.2		AW521327	Transcribed sequences
1386877_at	483.2	Ap2s1	NM_022952	Adaptor-related protein complex 2, sigma 1 subunit
1370684_s_at	483.1	URE-B1	U08214	DNA binding protein; Rattus sp. DNA binding protein (URE-B1) mRNA, complete cds.
1398928_at	483	Cuta	BG378296	Similar to divalent cation tolerant protein CUTA (LOC294288), mRNA
1388371_at	482.8	Prkcsh_predicted	AI008784	Similar to alpha glucosidase II, beta subunit (LOC300445), mRNA
1381970_at	482.8	Lsm14a_predicted	AA945865	Transcribed sequence with moderate similarity to protein sp:P00722 (E. coli) BGAL_ECOLI Beta-galactosidase
1370087_at	482.4	Rab2	NM_031718	RAB2, member RAS oncogene family
1369989_at	482.3	PNPO	NM_022601	Pyridoxine 5-phosphate oxidase
1379720_at	482.1		AW528715	Transcribed sequences
1399144_at	482.1	LOC498351	BG670238	Transcribed sequence with strong similarity to protein ref:NP_008878.1 (H.sapiens) signal recognition particle 72kD [Homo sapiens]
1374104_at	482	Cldn5	BI281680	UI-R-CT0s-cav-c-02-0-UI.s1 UI-R-CT0s Rattus norvegicus cDNA clone UI-R-CT0s-cav-c-02-0-UI 3', mRNA sequence.
1371493_at	481.9	Ap2a2	BI285640	UI-R-DD0-bzv-d-02-0-UI.s1 UI-R-DD0 Rattus norvegicus cDNA clone UI-R-DD0-bzv-d-02-0-UI 3', mRNA sequence.
1367721_at	481.9	Sdc4	NM_012649	Syndecan 4
1374687_at	481.4		BF283386	EST447977 Rat Gene Index, normalized rat, Rattus norvegicus cDNA Rattus norvegicus cDNA clone RGIEB30 3' sequence, mRNA sequence.
1390341_at	481.3		BF396709	Transcribed sequences
1384124_at	481.2		AW534915	Transcribed sequences
1398801_at	481.1	Cdk105	NM_134415	CDK105 protein
1388660_at	481.1	Mcts1	BI295915	Similar to RIKEN cDNA 1500019M23 (LOC302500), mRNA
1388728_at	480.9	Laptm4b	BI282923	Similar to lysosomal-associated transmembrane protein 4 beta (LOC315047), mRNA
1374796_at	480.9	LOC680229	AI413058	Similar to beta-sarcoglycan (LOC305305), mRNA
1390558_at	480.9	Stau2	AI502229	Transcribed sequences
1375138_at	480.9	Timp3	AA893169	Transcribed sequence with strong similarity to protein ref:NP_000353.1 (H.sapiens) tissue inhibitor of metalloproteinase 3 precursor; Tissue inhibitor of metalloproteinase-3 [Homo sapiens]
1391013_at	480.4	Pcdh8	AW523567	protocadherin 8
1383783_at	480	Pcdh9_predicted	AW521192	Transcribed sequences
1386909_a_at	479.6	Vdac1	AF268467	Voltage-dependent anion channel 1
1373422_at	479.6	Larp1_predicted	BE108280	Transcribed sequences
1388345_at	478.4	Pak2	AI599882	p21 (CDKN1A)-activated kinase 2
1376881_at	478.3	RragB	AW528057	Transcribed sequences
1367856_at	478.2	G6pdx	NM_017006	Glucose-6-phosphate dehydrogenase
1373196_at	478.2	Efha2	BF404514	Similar to CG4662-PB (LOC364601), mRNA
1398383_at	478.1	Cyb561_predicted	BI282164	Similar to Cytochrome b561 (Cytochrome b-561) (LOC303601), mRNA
1371404_at	477.8	Eif4b	AI172206	Similar to Eukaryotic translation initiation factor 4B (eIF-4B) (LOC300253), mRNA
1382824_at	477.8	Rutbc2_predicted	AI059884	Transcribed sequences
1384393_at	477.5		BE120370	Transcribed sequences
1372497_at	477.4	Ca125	AI104094	ovarian carcinoma antigen CA125
1398960_at	477.4	Cct6a	AI172328	Similar to CCT (chaperonin containing TCP-1) zeta subunit (LOC288620), mRNA
1387664_at	477.1	Atp6b2	NM_057213	ATPase, H+ transporting, V1 subunit B, isoform 2
1373843_at	477		BE107419	Transcribed sequence with moderate similarity to protein pdb:1LBG (E. coli) B Chain B, Lactose Operon Repressor Bound To 21-Base Pair Symmetric Operator Dna, Alpha Carbons Only
1398929_at	476.8	Eif3s6ip	AW525691	Similar to Eukaryotic translation initiation factor 3 subunit 6 interacting protein (HSPC021/HSPC025) (LOC300069), mRNA
1373079_at	476.6		BI296427	Transcribed sequences
1373809_at	476.6	LOC606294	BI296325	Similar to DKFZP586B0923 protein (LOC309763), mRNA
1373626_at	476.6		AI102507	Transcribed sequences
1367533_at	476.5	Statip1	BG663097	Similar to signal transducer and activator of transcription interacting protein 1 (LOC307545), mRNA
1372340_at	476.4	MGC94725	BM386355	Transcribed sequence with strong similarity to protein ref:NP_037415.1 (H.sapiens) methionine adenosyltransferase II, beta; dTDP-4-keto-6-deoxy-D-glucose 4-reductase; beta regulatory subunit of methionine adenosyltransferase [Homo sapiens]
1368511_at	476.2	Bhlhb3	NM_133303	Basic helix-loop-helix domain containing, class B3
1367494_at	476.1	RGD1310899_predicted	AW523764	Similar to CGI-35 protein (LOC299198), mRNA
1372076_at	475.9	Hbxip_predicted	BI294704	Similar to hepatitis B virus x-interacting protein; hepatitis B virus x-interacting protein (9.6kD); HBx-interacting protein (LOC295357), mRNA
1371741_at	475.9	Actr1a_predicted	AI409891	Similar to ARP1 actin-related protein 1 homolog A; actin-related protein 1 alpha; actin-related protein 1 homolog A (yeast); Arp1 contractin alpha; Arp1 centractin alpha (LOC294010), mRNA
1377975_at	475.8		AI100827	Transcribed sequences
1379903_at	475.8		AI059853	Transcribed sequences
1398373_at	475.6	B3galt3	AA799400	Similar to UDP-Gal:betaGlcNAc beta 1,3-galactosyltransferase III (LOC310508), mRNA
1392473_at	475.6		AW525353	Similar to Ribonuclease P protein subunit p38 (RNaseP protein p38) (LOC291317), mRNA
1384125_at	475.6	Mll5	BF547275	Similar to MLL5 (LOC311968), mRNA
1381428_a_at	475.6	Hist1h2bh	AI177364	Transcribed sequence with strong similarity to protein sp:P00722 (E. coli) BGAL_ECOLI Beta-galactosidase
1377795_at	475.5		AI578745	Transcribed sequences
1371609_at	475.4	RGD1303003	AI232270	Similar to DNA segment, Chr 10, Johns Hopkins University 81 expressed (LOC294326), mRNA
1387101_at	474.6	Acsl4	NM_053623	Acyl-CoA synthetase long-chain family member 4
1367911_at	474.4	Idh3a	NM_053638	Isocitrate dehydrogenase 3 (NAD+) alpha
1392955_at	474.3	Sel1h	BF548909	Sel1 (suppressor of lin-12) 1 homolog (C. elegans)
1373481_at	474.3	R3hdm1	AI227908	Similar to R3H domain (binds single-stranded nucleic acids) containing (LOC304763), mRNA
1388825_at	474.3		BE119400	Transcribed sequences
1370180_at	473.7	Nudt4	AA891213	diphosphoinositol polyphosphate phosphohydolase type II
1372058_at	473.5		AI177914	EST221565 Normalized rat placenta, Bento Soares Rattus sp. cDNA clone RPLCI45 3' end, mRNA sequence.
1393510_at	473.4	RGD1564335_predicted	AW524463	Transcribed sequence with moderate similarity to protein sp:Q9NX95 (H.sapiens) YE72_HUMAN Hypothetical protein KIAA1472
1372553_at	473.4	MGC94199	AI233205	Similar to RIKEN cDNA 2610301B20; EST AI428449 (LOC362483), mRNA
1369520_a_at	473.3	Bcat1	NM_017253	Branched chain aminotransferase 1, cytosolic
1372547_at	473	RGD1306583	AI175034	Similar to RIKEN cDNA 2410002O22 gene (LOC294710), mRNA
1387120_at	472.9	Psmc3	NM_031595	Proteasome (prosome, macropain) 26S subunit, ATPase 3
1382706_at	472.9		AI501895	Transcribed sequences
1373905_at	472.6	RGD1565838_predicted	AI178441	Transcribed sequence with moderate similarity to protein sp:O43390 (H.sapiens) ROR_HUMAN Heterogeneous nuclear ribonucleoprotein R
1371856_at	472.6		AI408941	Transcribed sequence with moderate similarity to protein ref:NP_060231.1 (H.sapiens) hypothetical protein FLJ20312 [Homo sapiens]
1374987_at	472.5		AI232974	Transcribed sequence with strong similarity to protein ref:NP_006068.1 (H.sapiens) calcium binding atopy-related autoantigen 1; atopy related autoantigen [Homo sapiens]
1372399_at	472.3	RGD1308019_predicted	BM392127	UI-R-DO1-ckp-a-06-0-UI.s1 UI-R-DO1 Rattus norvegicus cDNA clone UI-R-DO1-ckp-a-06-0-UI 3', mRNA sequence.
1398794_at	472.2	Tceb1	NM_022593	Transcription elongation factor B (SIII), polypeptide 1
1367861_at	472.1	Evl	NM_024147	Ena-vasodilator stimulated phosphoprotein
1399014_at	472	Vps4a	AA894099	vacuolar protein sorting protein 4a
1372947_at	471.7	Pls3	BG672591	Transcribed sequences
1383575_at	471.6	Ctnnd2	BG376561	Similar to GT24 (LOC361909), mRNA
1371904_at	471.3	Smyd2	BI294698	SET and MYND domain containing 2
1370192_at	471.1	Stx12	BF283010	syntaxin 12
1368700_at	470.5	LOC84587	NM_053456	130kDa-Ins(1,4,5)P3 binding protein
1372782_a_at	469.7	LOC362015	BE111787	Similar to AMP deaminase 2 (AMP deaminase isoform L) (LOC362016), mRNA
1387206_at	469.6	B4galt6	NM_031740	go_component: Golgi apparatus [goid 0005794] [evidence IEA]; go_component: integral to membrane [goid 0016021] [evidence IEA]; go_function: transferase activity [goid 0016740] [evidence IEA]; go_function: magnesium ion binding [goid 0000287] [evidence IEA]; go_function: manganese ion binding [goid 0030145] [evidence IEA]; go_function: transferase activity, transferring glycosyl groups [goid 00167…
1377937_at	469.6	Mrps14_predicted	AA859719	Similar to mitochondrial ribosomal protein S14 (LOC289143), mRNA
1383403_at	469.4		AW523626	UI-R-BO0-aic-c-02-0-UI.s1 UI-R-BO0 Rattus norvegicus cDNA clone UI-R-BO0-aic-c-02-0-UI 3', mRNA sequence.
1373836_at	469.3	Fyttd1	AI236582	Ac1176 mRNA, complete cds
1389665_at	469.2	Habp4_predicted	BG375619	Similar to intracellular hyaluronan-binding protein p57 (LOC361196), mRNA
1382205_at	469.2		AW527509	Transcribed sequences
1373187_at	469.1		AT005533	AT005533 rat brain Rattus norvegicus cDNA clone 9-Ad-2, mRNA sequence.
1372586_at	469	Ube2d3	AI411995	Transcribed sequences
1372284_at	468.9	Trappc3	AI104319	Similar to bet3 (LOC362599), mRNA
1383697_at	468.9		AW530905	Transcribed sequences
1388713_at	468.8	Thtpa	AW919094	Similar to gamma2-adaptin (LOC290215), mRNA
1372169_at	468.2	RGD1564778_predicted	BE108809	Similar to RIKEN cDNA 4121402D02 (LOC303514), mRNA
1371873_at	468.1	Anp32e	AA850735	Similar to acidic (leucine-rich) nuclear phosphoprotein 32 family, member E; leucine-rich acidic nuclear protein like (LOC361999), mRNA
1388559_at	467.9	Slc27a5	BG378098	UI-R-CT0-bvn-h-09-0-UI.s1 UI-R-CT0 Rattus norvegicus cDNA clone UI-R-CT0-bvn-h-09-0-UI 3', mRNA sequence.
1373070_at	467.8		AI406379	Transcribed sequence with strong similarity to protein sp:Q9UHC7 (H.sapiens) MKR1_HUMAN Makorin 1
1373289_at	467.6	Asb8_predicted	BI281935	Similar to ankyrin repeat and SOCS box-containing protein 8 (LOC315287), mRNA
1373391_at	467.6	Tmco1	BM390343	Similar to RIKEN cDNA 1190006A08 (LOC289196), mRNA
1368391_at	467.4	Slc7a1	NM_013111	Solute carrier family 7 (cationic amino acid transporter, y+ system), member 1
1375421_a_at	467	Neurodap1	AI600019	protein carrying the RING-H2 sequence motif
1376673_at	467	Tcf8	BM391853	transcription factor 8
1373029_at	466.6	Trip15	AI169377	tyroid receptor interacting protein 15
1367800_at	466.5	Plat	NM_013151	Plasminogen activator, tissue
1373088_at	466.5		BI295811	Hypothetical LOC291665 (LOC291665), mRNA
1377469_at	466.4		AI103161	Transcribed sequences
1375658_at	466.3		AI412317	Transcribed sequences
1388575_at	465.9		AA943740	Transcribed sequences
1389310_at	465.9		BF400694	Transcribed sequences
1399135_at	465.7	MGC94954	BI290646	Similar to RIKEN cDNA 2310042P20 (LOC300189), mRNA
1393977_at	465.7		BI288958	UI-R-DK0-cdi-f-08-0-UI.s1 UI-R-DK0 Rattus norvegicus cDNA clone UI-R-DK0-cdi-f-08-0-UI 3', mRNA sequence.
1398798_at	465.6	Metap2	NM_022539	Methionine aminopeptidase 2
1388900_at	465.6	RGD1566118_predicted	BG381414	LOC361797 (LOC361797), mRNA
1371237_a_at	465.4	Mt1a	AF411318	Metallothionein
1393937_at	465.4		AI577369	Transcribed sequences
1373202_at	464.8	Gng3	AI112577	Similar to seipin (LOC361722), mRNA
1373098_at	464.6	Band83	BF394321	band 83
1368844_at	464.5	Stch	NM_019271	Stress 70 protein chaperone, microsome-associated, 60kD human homolog
1392908_at	464.5	LOC595134	BG381166	Similar to hypothetical protein FLJ12666 (LOC362589), mRNA
1367497_at	464.3	Ptdss1	AA851302	Transcribed sequences
1383004_at	464		BF397074	Similar to hypothetical protein (LOC362013), mRNA
1372192_at	463.8		AI145385	Transcribed sequences
1383538_at	463.7		BF545850	Transcribed sequences
1391672_at	463.6		BF399539	Transcribed sequences
1372297_at	463.2	Gsta4	AI234527	Similar to GLUTATHIONE S-TRANSFERASE 8 (GST 8-8) (CHAIN 8) (GST CLASS-ALPHA) (LOC300850), mRNA
1369934_at	463.1	Ppib	NM_022536	Peptidylprolyl isomerase B
1371636_at	462.9	LOC685374	BE104321	Transcribed sequences
1372504_at	462.9	LOC692000	AI179780	Transcribed sequence with moderate similarity to protein ref:NP_061846.1 (H.sapiens) dolichyl-phosphate mannosyltransferase polypeptide 3 [Homo sapiens]
1372431_at	462.9	Rpm12	AI575434	Similar to mitochondrial ribosomal protein L12 (LOC303746), mRNA
1398348_at	462.4		AA945604	Similar to dimethylarginine dimethylaminohydrolase 1; NG,NG dimethylarginine dimethylaminohydrolase (LOC365956), mRNA
1373016_at	462.2	Dld	AI410493	dihydrolipoamide dehydrogenase (E3 component of pyruvate dehydrogenase complex, 2-oxo-glutarate complex, branched chain keto acid dehydrogenase complex)
1381871_at	462		BM383359	Similar to BAI1-associated protein 1; WW domain-containing protein 3; atrophin-1 interacting protein 3 (LOC297463), mRNA
1388405_at	462	Ckap5	BI294780	Similar to CH-TOG protein (Colonic and hepatic tumor over-expressed protein) (LOC311191), mRNA
1371014_at	461.8	Plcb1	BE097028	Transcribed sequences
1398867_at	461.5	Prp19	AB020022	Neuronal differentiation-related gene
1389241_at	461.4		AA800593	Similar to tau tubulin kinase 2; tau-tubulin kinase (LOC311349), mRNA
1389178_at	461.2	Ngrn	BE329043	Similar to CG5987-PA (LOC308762), mRNA
1398963_at	461.2		BM392226	UI-R-DO1-ckp-d-21-0-UI.s1 UI-R-DO1 Rattus norvegicus cDNA clone UI-R-DO1-ckp-d-21-0-UI 3', mRNA sequence.
1371775_at	460.4		AI172057	Transcribed sequences
1383234_at	460		BF405850	UI-R-CA1-bje-c-16-0-UI.s1 UI-R-CA1 Rattus norvegicus cDNA clone UI-R-CA1-bje-c-16-0-UI 3', mRNA sequence.
1372078_at	460	Strap	AA891681	Similar to UNR-interacting protein (Serine-threonine kinase receptor-associated protein) (LOC297699), mRNA
1372498_at	459.9	Ciapin1	BF285068	Similar to RIKEN cDNA 2810413N20 (LOC307649), mRNA
1374986_x_at	459.6		BI281143	Transcribed sequence with weak similarity to protein ref:NP_055172.1 (H.sapiens) skin-specific protein [Homo sapiens]
1398848_at	459.1	St13	BG377057	Transcribed sequence with weak similarity to protein sp:P50502 (H.sapiens) ST13_HUMAN Hsc70-interacting protein
1395404_at	459	RGD1304570_predicted	BE110529	Transcribed sequences
1371538_at	458.9		BF407786	Similar to A630041N19 protein (LOC308346), mRNA
1374784_at	458.9	Prtfdc1_predicted	AI407006	Similar to HHGP protein (LOC291355), mRNA
1370848_at	458.6	Slc2a1	BI284218	solute carrier family 2,member 1
1372364_a_at	458.5	RGD1305160	AA894101	Similar to N-terminal asparagine amidohydrolase (LOC360462), mRNA
1386660_at	458.4	Gng2	BF565021	UI-R-BU0-amr-d-06-0-UI.r1 UI-R-BU0 Rattus norvegicus cDNA clone UI-R-BU0-amr-d-06-0-UI 5', mRNA sequence.
1389788_at	458.1	RGD1307336	AW522732	Similar to hypothetical protein (LOC293950), mRNA
1374463_at	458	Qki	AI172068	homolog of mouse quaking QKI (KH domain RNA binding protein)
1371843_at	457.9	Yipf5	AI234128	Ac2-256 mRNA, complete cds
1375460_at	457.8	RGD1309441_predicted	BE113248	Similar to hypothetical protein FLJ30656 (LOC287731), mRNA
1392983_at	457.4	Psmd12	BE103250	Similar to proteasome 26S non-ATPase subunit 12 (LOC287772), mRNA
1370867_at	457.3	Gnb2	BM384381	guanine nucleotide binding protein, beta polypeptide 2
1388410_at	457	Ugp2	AI170679	Similar to uridindiphosphoglucosepyrophosphorylase 2 (LOC289827), mRNA
1376434_at	456.9		AI101016	Transcribed sequences
1388487_at	456.7	Add1	AI600061	adducin 1, alpha
1392918_at	456.6	Cct8_predicted	BE115650	Similar to CCTtheta, theta subunit of the chaperonin containing TCP-1 (CCT) (LOC288305), mRNA
1369637_at	456.3	Kif3c	NM_053486	Kinesin family member 3C
1391880_at	456	Tpd52_predicted	AA893670	Similar to PC-1 (LOC294900), mRNA
1399020_at	455.3	LOC362012	AI232979	Similar to RIKEN cDNA 6330569M22 (LOC362012), mRNA
1383396_at	455.3	Fndc3a_predicted	AA894079	Similar to KIAA0970 protein (LOC306022), mRNA
1367525_at	455		AI179833	Similar to thyroid hormone receptor-associated protein, 150 kDa subunit (LOC313591), mRNA
1391092_at	454.7		AW522900	glycine receptor, beta subunit
1367945_at	454.4	Atox1	NM_053359	ATX1 (antioxidant protein 1) homolog 1 (yeast)
1367844_at	454.3	Gnai2	M12672	Guanine nucleotide binding protein, alpha inhibiting 2
1371357_at	454.2	Igfbp7	AI233246	Similar to mac25 (LOC289560), mRNA
1373594_at	454.1		BE097279	Transcribed sequences
1398806_at	453.7	Pitpn	NM_017231	Phosphatidylinositol transfer protein
1388747_at	453.6	Lcmt1	BG381002	UI-R-CT0-bug-a-03-0-UI.s1 UI-R-CT0 Rattus norvegicus cDNA clone UI-R-CT0-bug-a-03-0-UI 3', mRNA sequence.
1375315_at	453.6		BE098345	Similar to hypothetical protein BC013035 (LOC361172), mRNA
1373266_at	453.2	RGD1306327	BG380826	Transcribed sequences
1370061_at	453.1	Rab3b	NM_031091	RAB3B, member RAS oncogene family
1369686_at	453.1	Ania4	U78857	Double cortin and calcium/calmodulin-dependent protein kinase-like 1
1371896_at	453	Gadd45gip1	AI411436	Hypothetical LOC288916 (LOC288916), mRNA
1372143_at	453	Ube2v2	AA849958	ubiquitin-conjugating enzyme E2 variant 2
1372037_at	452.9	Enigma	AI104117	enigma (LIM domain protein)
1375414_at	452.8	Taf9	AA944572	TAF9 RNA polymerase II, TATA box binding protein (TBP)-associated factor
1370381_at	452.7	Pnrc1	U61729	Proline rich 2
1390145_at	452.6		AW524532	Similar to KIAA0856 protein (LOC315676), mRNA
1372659_at	452.5	Kcmf1	BE113269	Similar to Pmcf-pending protein (LOC297342), mRNA
1388114_at	452.4	Mrlcb	X05566	Myosin light chain, regulatory B
1372735_at	452.3	Eif3s12_predicted	BI283109	Similar to RIKEN cDNA 1200009C21 (LOC292762), mRNA
1388752_at	451.9		AI408078	Similar to Bcl-2-associated transcription factor (LOC293017), mRNA
1375278_at	451.8	Trim2	BG670916	Transcribed sequence with weak similarity to protein pir:T00082 (H.sapiens) T00082 hypothetical protein KIAA0517 - human
1371894_at	451.6		AI409037	Similar to N-acetylglucosamine-6-sulfatase precursor (G6S) (Glucosamine-6-sulfatase) (LOC299825), mRNA
1370442_at	451.5	LOC286978	U25684	Thymosin beta-like protein
1388472_at	451.2		AI177860	Transcribed sequence with moderate similarity to protein pir:I60307 (E. coli) I60307 beta-galactosidase, alpha peptide - Escherichia coli
1367464_at	451	Siahbp1	AI598391	siah binding protein 1; FBP interacting repressor; pyrimidine tract binding splicing factor; Ro ribonucleoprotein-binding protein 1
1374688_at	450.9		AA945696	Transcribed sequences
1373783_at	450.7		AA943917	EST199416 Normalized rat brain, Bento Soares Rattus sp. cDNA clone RBRAR31 3' end, mRNA sequence.
1395339_at	450.5	Impact	BG664101	DRAADB07 Rat DRG Library Rattus norvegicus cDNA clone DRAADB07 5', mRNA sequence.
1374423_at	450.4		BE115866	Similar to hippocampus abundant gene transcript 1; tetracycline transporter-like protein (LOC295398), mRNA
1395316_at	450.3	Mageh1	H32543	Similar to RIKEN cDNA 2010107K23 (LOC367767), mRNA
1367473_at	450.3	TOM22	BI284237	Similar to Mitochondrial import receptor subunit TOM22 homolog (Translocase of outer membrane 22 kDa subunit homolog) (LOC300075), mRNA
1371513_at	450.3		BG378743	Transcribed sequences
1372829_at	450.3	Rbm8_predicted	BE113079	Similar to RNA-binding protein 8A (RNA binding motif protein 8A) (Ribonucleoprotein RBM8A) (RNA-binding protein Y14) (Binder of OVCA1-1) (BOV-1) (LOC295284), mRNA
1367851_at	450	Ptgds	J04488	Prostaglandin D2 synthase
1383063_a_at	449.8		AI137878	UI-R-C0-hj-a-01-0-UI.s1 UI-R-C0 Rattus norvegicus cDNA clone UI-R-C0-hj-a-01-0-UI 3', mRNA sequence.
1382118_at	449.8		BE104676	Similar to mKIAA0287 protein (LOC308321), mRNA
1373458_at	449.6	Bex4	BI289546	Transcribed sequence with weak similarity to protein pir:C35826 (H.sapiens) C35826 hypothetical 13K protein A - human
1398782_at	449.3	Napa	NM_080585	N-ethylmaleimide sensitive fusion protein attachment protein alpha
1379258_at	448.8	Klhl5	AA998367	Similar to KLHL5 protein (LOC305351), mRNA
1388563_at	448.6	RGD1305492_predicted	AI169287	Similar to RIKEN cDNA 1700034P14 (LOC294734), mRNA
1371716_at	448.5	LOC685179	BE107610	Similar to SWI/SNF-related matrix-associated actin-dependent regulator of chromatin c2 isoform a; mammalian chromatin remodeling complex BRG1-associated factor 170; chromatin remodeling complex BAF170 subunit; SWI3-like protein; SWI ...
1371968_at	448.4	MGC73002	AI013781	Unknown (protein for MGC:73002)
1398919_at	448.1	RGD1304704	BI296033	Similar to Hypothetical protein CGI-99 (LOC302247), mRNA
1372122_at	447.5	Tsg101	AI234654	tumor susceptibility gene 101
1371945_at	447.4	Ube2l3_predicted	AI407788	Similar to Ubiquitin-conjugating enzyme E2-18 kDa UbcH7 (Ubiquitin-protein ligase) (Ubiquitin carrier protein) (UbcM4) (E2-F1) (L-UBC) (LOC310180), mRNA
1389245_at	447	Psmd7_predicted	BF542903	Similar to 26S proteasome non-ATPase regulatory subunit 7 (26S proteasome regulatory subunit S12) (Proteasome subunit p40) (Mov34 protein) (LOC307821), mRNA
1383643_at	446.8	LOC686092	BI282584	Similar to Protein C11orf10 (HSPC005) (LOC309206), mRNA
1372783_at	446.7	Larp5_predicted	BM387109	Transcribed sequences
1399039_at	446.7	LOC689593	BM383865	Similar to DnaJ (Hsp40) homolog, subfamily B, member 2; heat shock protein, neuronal DNAJ-like 1 (LOC301526), mRNA
1373034_at	446.6	Wrb	AI177128	tryptophan rich basic protein
1367908_at	446.4	Gcsh	NM_133598	Glycine cleavage system protein H (aminomethyl carrier)
1389706_at	446.4		AI007639	Transcribed sequences
1377181_at	446.3		AI502604	Transcribed sequences
1374187_at	446.3		AI233361	EST230049 Normalized rat kidney, Bento Soares Rattus sp. cDNA clone RKIDE08 3' end, mRNA sequence.
1377867_at	446.2	RGD1562284_predicted	BM390001	Similar to Glutaminyl-peptide cyclotransferase precursor (QC) (Glutaminyl-tRNA cyclotransferase) (Glutaminyl cyclase) (LOC313837), mRNA
1399003_at	445.9	RGD1308813	BE116554	Similar to adipocyte-specific protein 4 (LOC303606), mRNA
1388696_at	445.9	Ufd1l	BI291922	ubiquitin fusion degradation 1-like
1367772_at	445.8	Clns1a	NM_031719	Chloride channel, nucleotide-sensitive, 1A
1371385_at	445.8	Dscr2_predicted	BF407158	Similar to leucine rich protein (LOC288236), mRNA
1390278_at	445.6	RGD1562563_predicted	BI279652	Transcribed sequences
1371657_at	445.6	Uble1b	AA799692	Similar to ARX (LOC308508), mRNA
1389023_at	445.2	RGD1311563	AI599504	Ac1573 mRNA, complete cds
1369984_at	445.1	Popdc2	NM_053540	COX17 homolog, cytochrome c oxidase assembly protein (yeast)
1367591_at	444.8	Prdx3	NM_022540	Peroxiredoxin 3
1388330_at	444.7	Vkorc1	BM384958	vitamin K epoxide reductase complex subunit 1
1389575_at	444.6	RGD1311703	BF284868	Similar to sid2057p (LOC293160), mRNA
1396451_at	444.4		BF393275	UI-R-CA0-bfs-h-08-0-UI.s1 UI-R-CA0 Rattus norvegicus cDNA clone UI-R-CA0-bfs-h-08-0-UI 3', mRNA sequence.
1375636_at	444.4	Csnk2a1	AI600042	casein kinase II, alpha 1 polypeptide
1373861_at	444.3		AI228114	Similar to putative MAPK activating protein (LOC361089), mRNA
1373087_at	444	2007-03-01	AI175452	Transcribed sequences
1383155_at	443.7	Als2cr13_predicted	AA945854	Transcribed sequence with strong similarity to protein pdb:1BGM (E. coli) O Chain O, Beta-Galactosidase
1372291_at	443.6	LOC691393	BI274517	Similar to Cytochrome oxidase biogenesis protein OXA1, mitochondrial precursor (OXA1-like protein) (OXA1Hs) (LOC290204), mRNA
1371584_at	443	Trpc4ap	BM390843	Similar to KIAA1512 protein (LOC311570), mRNA
1372265_at	442.6	RGD1304719	AI172218	Similar to RIKEN cDNA 2810002N01 (LOC299341), mRNA
1383127_at	442.5		BI295823	Transcribed sequences
1399049_at	442.4	RGD1308917_predicted	AI230073	Similar to RIKEN cDNA 1200003C05 (LOC299127), mRNA
1393477_at	442.4		AI548924	UI-R-C3-tp-h-09-0-UI.s1 UI-R-C3 Rattus norvegicus cDNA clone UI-R-C3-tp-h-09-0-UI 3', mRNA sequence.
1372080_at	442.1	Immt	BI287936	Similar to inner membrane protein, mitochondrial (mitofilin); motor protein (LOC312444), mRNA
1367987_at	441.8	Rnpep	NM_031097	Arginyl aminopeptidase (aminopeptidase B)
1388629_at	441.6	Impdh2	BF281278	IMP (inosine monophosphate) dehydrogenase 2
1375345_at	441.4	MGC156825	AW919569	Transcribed sequence with strong similarity to protein ref:NP_055070.1 (H.sapiens) transmembrane protein 4 [Homo sapiens]
1372184_at	441.3	RGD1309188_predicted	BM392213	Transcribed sequences
1389329_at	441.2	Lgals8	AI411914	lectin, galactose binding, soluble 8
1388906_at	441.1		BM389311	Transcribed sequences
1373806_at	441.1	RGD1311732	AI044859	Similar to hypothetical protein MGC15407 (LOC289859), mRNA
1375412_at	440.8	Arsb	AI101331	arylsulfatase B
1373021_at	440.7		AI171823	Transcribed sequence with moderate similarity to protein pdb:1LBG (E. coli) B Chain B, Lactose Operon Repressor Bound To 21-Base Pair Symmetric Operator Dna, Alpha Carbons Only
1383587_at	440.7	RGD1565496_predicted	BF283779	Similar to butyrate-induced transcript 1 (LOC300783), mRNA
1373945_at	440.6	RGD1565016_predicted	AI012571	Transcribed sequences
1368212_at	440.3	Csnk2b	NM_031021	Casein kinase 2, beta subunit
1391036_at	440.2	sag	BG376106	Transcribed sequences
1388874_at	439.9	Mtss1_predicted	BE113032	Transcribed sequences
1378638_a_at	439.9	RGD1311747_predicted	BM384709	Similar to 2700029M09Rik protein (LOC290706), mRNA
1390113_a_at	439.5	Larp1_predicted	BI300539	Similar to KIAA0731 protein (LOC303158), mRNA
1388367_at	439.4	Pole4_predicted	AI178241	Similar to polymerase (DNA-directed), epsilon 4 (p12 subunit) (LOC362385), mRNA
1374515_at	439.4	RGD1306437	AA848948	Similar to RIKEN cDNA 6330409N04 (LOC290303), mRNA
1392468_at	439.4	RGD1310950_predicted	AW526683	Transcribed sequences
1390423_at	439.3	Phr1_predicted	BE104245	Similar to highwire; PAM; rpm 1 (LOC290447), mRNA
1376086_at	439.3	RGD1311161	AW528625	Similar to RIKEN cDNA 1810047C23 (LOC361151), mRNA
1384056_at	439	Fgfr3	BF410980	fibroblast growth factor receptor 3
1375347_at	439		BE107103	Similar to fetal Alzheimer antigen isoform 2; bromodomain and PHD domain transcription factor; nucleosome remodeling factor, large subunit; fetal Alz-50 reactive clone 1 (LOC303617), mRNA
1373582_at	438.7	RGD1306245_predicted	BF418394	Transcribed sequences
1389319_at	438.4	LOC287177	AA800719	Transcribed sequences
[truncated: 13,429 more rows]

## Sheet: SUPP B PVN SHR P
Affy ID	Raw signal	Gene symbol	Genbank	Description
AFFX-r2-P1-cre-3_at	4550		AFFX-r2-P1-cre-3
1387317_at	4271	Avp	NM_016992	Arginine vasopressin
1375340_at	4174		AI104151	EST213440 Normalized rat heart, Bento Soares Rattus sp. cDNA clone RHEBX86 3' end, mRNA sequence.
1370803_at	4166	Sip30	AF439397	ZW10 interactor
1375107_at	4079		AI170758	EST216697 Normalized rat muscle, Bento Soares Rattus sp. cDNA clone RMUBB13 3' end, mRNA sequence.
1369897_s_at	3978	Gnas	BI277035	GNAS complex locus
1370862_at	3952	Apoe	J02582
1370855_at	3935	Cst3	BG666933	cystatin C
1368312_at	3935	Oxt	M25649	Oxcytocin
1389956_a_at	3850		AI180257	EST224000 Normalized rat spleen, Bento Soares Rattus sp. cDNA clone RSPCS52 3' end, mRNA sequence.
1370274_at	3798	Ubb	D16554	Polyubiquitin
1386852_x_at	3756	Ubb	D16554	Polyubiquitin
1387890_at	3669	Rps29	AI229633	ribosomal protein S29
1388159_at	3614	mt-Cytb	AA849795	EST192562 Normalized rat muscle, Bento Soares Rattus sp. cDNA clone RMUAI93 3' end, mRNA sequence.
1387883_a_at	3583	Tmsb4x	BG668902	Transcribed sequence with strong similarity to protein ref:NP_004193.1 (H.sapiens) thymosin, beta 4, Y chromosome; thymosin beta-4, Y isoform [Homo sapiens]
1375651_at	3539		AI230164	EST226859 Normalized rat embryo, Bento Soares Rattus sp. cDNA clone REMCT13 3' end, mRNA sequence.
1370242_at	3484	Rps23	AA848284	ribosomal protein S23
1398850_at	3406	Ppia	BG671399	peptidylprolyl isomerase A
1386865_at	3352	Sparcl1	NM_012946	SPARC-like 1 (mast9, hevin)
1388303_at	3322	RGD1565215_predicted	AI598536	Similar to 60S ribosomal protein L26 (LOC315146), mRNA
1368585_at	3296	Cart	NM_017110	Cocaine and amphetamine regulated transcript
1367565_a_at	3281	Fth1	NM_012848	Ferritin, heavy polypeptide 1
AFFX-r2-P1-cre-5_at	3244		AFFX-r2-P1-cre-5
1371300_at	3238	Rpl3	AA892367	ribosomal protein L3
1371334_at	3218	Itm2c	BG668228	Similar to integral membrane protein 2C (LOC301575), mRNA
1398852_at	3188	Rps21	BF410811	ribosomal protein S21
1370156_at	3183	Prnp	BI278802	prion protein
1371301_at	3167		BG666892	Similar to 60S RIBOSOMAL PROTEIN L9 (LOC366010), mRNA
1377615_at	3159	LOC304280	AI112395	Similar to hypothetical protein (LOC304280), mRNA
1367579_a_at	3154	Tuba1	BI285434	Similar to tubulin, alpha 6; tubulin alpha 6 (LOC300218), mRNA
1387121_a_at	3113	Ndrg2	NM_133583	N-myc downstream regulated gene 2
1370109_s_at	3102	Eef1a2	NM_033539	Eukaryotic translation elongation factor 1 alpha 2
1372701_at	3098	Hspca	AI237597	Transcribed sequence with moderate similarity to protein sp:P07900 (H.sapiens) HS9A_HUMAN Heat shock protein HSP 90-alpha
1368802_at	3086	Pmch	NM_012625	Pro-melanin-concentrating hormone
1367617_at	3069	Aldoa	NM_012495	Aldolase A
1367573_at	3056	Rps6	NM_017160	Ribosomal protein S6
1370124_at	3023	Mt3	NM_053968	Metallothionein 3
1387291_at	3019	PAIHC3	NM_017351	Inter-alpha trypsin inhibitor, heavy chain 3
1371344_at	3001	RGD1562402_predicted	AI177054	Similar to 60S RIBOSOMAL PROTEIN L27A (LOC315642), mRNA
1371307_at	2994	Rplp1	AW914090	Similar to 60S ACIDIC RIBOSOMAL PROTEIN P1 (LOC290990), mRNA
1386903_at	2961	S100b	NM_013191	S100 protein, beta polypeptide
1367904_at	2954	Resp18	NM_019278	Regulated endocrine-specific protein 18
1388110_at	2937	Eef1a1	X61043	Eukaryotic translation elongation factor 1 alpha 1
1386921_at	2935	Cpe	NM_013128	Carboxypeptidase E
1368097_a_at	2923	Rtn1	NM_053865	Reticulon 1
1367597_at	2907	Rps8	NM_031706	Ribosomal protein S8
1386911_at	2905	Atp1a2	NM_012505	ATPase, Na+/K+ transporting, alpha 2 polypeptide
1369937_at	2898	Calm1	BI279113	calmodulin 1
1367717_at	2887	Rps27	NM_053597	Ribosomal protein S27
1398240_at	2869	Hspa8	NM_024351	Heat shock protein 8
1370246_at	2866	Calm2	AA943837	calmodulin 2
1371504_at	2831	RGD1561181_predicted	BF281215	Similar to 60S ribosomal protein L37a (LOC313602), mRNA
1367610_at	2818	Rpl19	NM_031103	Ribosomal protein L19
AFFX-CreX-3_at	2795		AFFX-CreX-3
1398324_at	2786	MGC72957	BI279866	Similar to 60S ribosomal protein L18a (LOC290641), mRNA
1367634_at	2779	Rpl31	NM_022506	Ribosomal protein L31
1367641_at	2771	Sod1	NM_017050	Superoxide dismutase 1
1375108_at	2749		AI008105	EST202556 Normalized rat embryo, Bento Soares Rattus sp. cDNA clone REMAS96 3' end, mRNA sequence.
1371507_at	2749	RGD1311678	BM384151	Transcribed sequence with moderate similarity to protein pir:I60307 (E. coli) I60307 beta-galactosidase, alpha peptide - Escherichia coli
1375219_a_at	2745	Rps2	AA944861	ribosomal protein S2
1398835_at	2732	Actb	NM_031144	Actin, beta
1387772_at	2728	Calm1	NM_031969	Calmodulin 1
1367685_at	2706	Rps27a	NM_031113	Ribosomal protein S27a
1386864_at	2692	Pgam1	NM_053290	Phosphoglycerate mutase 1
1371318_at	2679	Rps16	BG666872	Similar to 40S ribosomal protein S16 (LOC316048), mRNA
1367625_at	2662	Rpl10	NM_031100	Ribosomal protein L10
1367762_at	2662	Sst	NM_012659	Somatostatin
1375861_at	2641	MGC105733	BE111332	Transcribed sequence with weak similarity to protein ref:NP_068798.1 (H.sapiens) nucleosome assembly protein 1-like 2 [Homo sapiens]
1375632_at	2628	LOC690468	H35210	Similar to tweety homolog 2 (LOC287803), mRNA
1367620_at	2603	Atp5g3	NM_053756	ATP synthase, H+ transporting, mitochondrial F0 complex, subunit c (subunit 9) isoform 3
1371316_at	2598	Fau	AI177362	Finkel-Biskis-Reilly murine sarcoma virusubiquitously expressed
1367757_at	2595	Cox6c	NM_019360	Cytochrome c oxidase, subunit VIc
1367557_s_at	2566	Gapd	NM_017008	Glyceraldehyde-3-phosphate dehydrogenase
1372390_at	2553		AI710604	Similar to mKIAA0287 protein (LOC308321), mRNA
1371320_at	2538	Itm2b	BF282337	Similar to E25B protein (LOC290364), mRNA
1375221_at	2535	Txndc13	BE109676	Transcribed sequences
1384548_at	2531	Rpl32	BM388159	UI-R-DM1-cjz-c-23-0-UI.s1 UI-R-DM1 Rattus norvegicus cDNA clone UI-R-DM1-cjz-c-23-0-UI 3', mRNA sequence.
AFFX_Rat_GAPDH_3_at	2519	Gapd	AFFX_Rat_GAPDH_3
AFFX-CreX-5_at	2511		AFFX-CreX-5
1367583_at	2507	Tpt1	NM_053867	Tumor protein, translationally-controlled 1
1368211_at	2469	Rps14	NM_022672	Ribosomal protein S14
1371571_at	2465	App	BG671677	amyloid beta (A4) precursor protein
1388311_at	2450	Pgr1	AA799550	T-cell activation protein
1386937_at	2435	Atp1b1	AI232036	ATPase Na+/K+ transporting beta 1 polypeptide
1388113_at	2423	Cox8a	BG673321	cytochrome c oxidase, subunit VIIIa
1370229_at	2414	Ndr4	BG666709	development-related protein
1377114_at	2413		AI410861	EST239154 Normalized rat heart, Bento Soares Rattus sp. cDNA clone RHECZ07 3' end, mRNA sequence.
1373718_at	2406	Tubb2b	BM384071	Rat mRNA for beta-tubulin T beta15
1367567_at	2386	Rpl6	NM_053971	Ribosomal protein L6
1387073_at	2381	Snap25	NM_030991	Synaptosomal-associated protein 25
1370218_at	2372	Ldhb	AA848319	lactate dehydrogenase B
1386866_at	2370	Ywhag	NM_019376	Tyrosine 3-monooxgenase/tryptophan 5-monooxgenase activation protein, gamma polypeptide
1371642_at	2362	Eif4a2	AI169170	Similar to translation initiation factor eIF-4A II - mouse (LOC303831), mRNA
1371297_at	2357		BI281697	Similar to 60S ribosomal protein L7a (Surfeit locus protein 3) (PLA-X polypeptide) (LOC302857), mRNA
1367588_a_at	2357	Hk3	NM_022179	Hexokinase 3
1371327_a_at	2340		BG666668	Transcribed sequence with strong similarity to protein sp:P02570 (H.sapiens) ACTB_HUMAN Actin, cytoplasmic 1
1372241_at	2340	Oaz1	AI411388	ornithine decarboxylase antizyme 1
1398789_at	2337	Rpl37	NM_031106	Ribosomal protein L37
1367645_at	2333	Rps17	NM_017152	Ribosomal protein S17
1370866_at	2326	Rpl41	AA944073	Transcribed sequence with weak similarity to protein sp:Q16465 (H.sapiens) YZA1_HUMAN HYPOTHETICAL PROTEIN
1398775_at	2300	Rps15a	NM_053982	Ribosomal protein S15a
1398760_at	2296	Rpl35a	NM_021264	Ribosomal protein L35a
1367561_at	2293	Rpl27	NM_022514	Ribosomal protein L27
1367607_at	2291	Cox4i1	NM_017202	Cytochrome c oxidase subunit IV isoform 1
1371377_at	2285		BG668512	Similar to 40S RIBOSOMAL PROTEIN S19 (LOC314733), mRNA
1387862_at	2261	Ywhaq	BF281342	tyrosine 3-monooxygenase/tryptophan 5-monooxygenase activation protein, theta polypeptide
1372002_at	2249	Gja1	AI411352	gap junction membrane channel protein alpha 1
1368565_at	2245	Slc1a3	NM_019225	Solute carrier family 1 (glial high affinity glutamate transporter), member 3
1371319_at	2242	Itm2b	BI278308	Similar to E25B protein (LOC290364), mRNA
1398827_at	2238	Cd81	NM_013087	CD 81 antigen
1398885_at	2238	Rpl23	AA925327	ribosomal protein L23
1398879_at	2237	LOC246218	BE329031	arrestin-E
1369999_a_at	2230	Nnat	NM_053601	Neuronatin; synonym: Peg5; isoform beta is encoded by transcript variant 2; neuronatin alpha; go_process: development [goid 0007275] [evidence IEA]; Rattus norvegicus neuronatin (Nnat), transcript variant 2, mRNA.
1387148_at	2224	pips	NM_134386	G protein-coupled receptor associated sorting protein 1
1388598_at	2219	LOC691995	BI281230	Similar to death effector filament-forming Ced-4-like apoptosis protein isoform 2; caspase recruitment domain protein 7; NAC-alpha/beta/gamma/delta (LOC360556), mRNA
1386004_s_at	2217	LOC309220	BF286548	Transcribed sequences
1368145_at	2217	Pcp4	NM_013002	Purkinje cell protein 4
1388146_at	2216		AW523578	Brain Ntab mRNA sequence
1371308_at	2205	Rps4x	AA799501	ribosomal protein S4, X-linked
1373891_at	2202	Zcchc12	AI101009	Similar to RIKEN cDNA 2810028A01 (LOC313436), mRNA
1371947_at	2200	Ndn	BG671865	necdin
1367596_at	2197	Rps26	NM_013224	Ribosomal protein S26
1387811_at	2193	Agt	NM_134432	Angiotensinogen
1370275_at	2191	Atp5b	M19044	ATP synthase, H+ transporting, mitochondrial F1 complex, beta polypeptide
1370277_at	2169	Slc25a3	M23984	Solute carrier family 25 (mitochondrial carrier; adenine nucleotide translocator), member 3
1371340_at	2158	Rplp2	AW919054	Similar to 60S ACIDIC RIBOSOMAL PROTEIN P2 (LOC293626), mRNA
1367630_at	2148	Rps11	NM_031110	Ribosomal protein S11
AFFX_Rat_GAPDH_5_at	2146	Gapd	AFFX_Rat_GAPDH_5
1367606_at	2139	Rps3a	NM_017153	Ribosomal protein S3a
1367640_at	2137	Rps12	NM_031709	Ribosomal protein S12
1386857_at	2116	Stmn1	NM_017166	Stathmin 1
1367563_at	2115	Sparc	D28875	Secreted acidic cysteine rich glycoprotein
1367668_a_at	2113	Scd2	NM_031841	Stearoyl-Coenzyme A desaturase 2
1367693_at	2099	Ywhah	NM_013052	Tyrosine 3-monooxygenase/tryptophan 5-monooxygenase activation protein, eta polypeptide
1386891_at	2086	Pbp	NM_017236	Phosphatidylethanolamine binding protein
1398767_at	2079	Ubc	NM_017314	Ubiquitin C
1371761_at	2076	Rpl34_predicted	AI013910	Similar to ribosomal protein L34; 60S ribosomal protein L34 (LOC307135), mRNA
1372612_at	2075	Dlc2	BG372973	dynein light chain-2
1370996_at	2064	Rasgrf1	AI577569	RAS protein-specific guanine nucleotide-releasing factor 1
1367653_a_at	2062	Mdh1	NM_033235	Malate dehydrogenase 1, NAD (soluble)
1367992_at	2060	Sgne1	NM_013175	Secretory granule neuroendocrine protein 1
1398753_at	2041	Akr1a1	NM_031000	Aldo-keto reductase family 1, member A1
1376345_at	2029	Calcyon	BG381734	calcyon; D1 dopamine receptor-interacting protein
1375336_at	2025	Hspcb	AI237389	Similar to heat shock protein 84 - mouse (LOC301252), mRNA
1371330_at	2025	Rpl11	BI284252	Similar to 60S ribosomal protein L11 (LOC362631), mRNA
1368887_at	2024	Cdh22	NM_019161	Cadherin 22
1368157_at	2018	Stmn3	NM_024346	Stathmin-like 3
1368044_at	2018	Scg2	NM_022669	Secretogranin 2
1388112_at	2017	Slc25a4	BG666999	solute carrier family 25 (mitochondrial adenine nucleotide translocator) member 4
1386998_at	2016	Aldoc	NM_012497	Aldolase C, fructose-biphosphate
1398880_at	2015	Loc192269	BM388890	pR-ET2 encoded oncodevelopmental protein
1387906_a_at	2010	Gnas	AF107845	GNAS complex locus
1371323_at	2000	LOC681024	BG666002	Transcribed sequence with moderate similarity to protein sp:O00483 (H.sapiens) NUML_HUMAN NADH-ubiquinone oxidoreductase MLRQ subunit
1368810_a_at	1989	Mbp	BG666632	myelin basic protein
1367595_s_at	1985	B2m	NM_012512	Beta-2 microglobulin
1398326_at	1984	MGC105647	BI282332	Similar to Nur77 downstream protein 2 (LOC361824), mRNA
1373470_at	1984	Catnb	BM388896	beta-catenin
1372637_at	1974		AI169241	Transcribed sequence with weak similarity to protein pir:I38488 (H.sapiens) I38488 trophinin - human
1398325_at	1973	Tspan3	AI172464	Similar to tetraspanin TM4-A homolog (LOC300733), mRNA
1370869_at	1970	Bcat1	AI102790	branched chain aminotransferase 1, cytosolic
1398800_at	1969	Ywhab	NM_019377	Tyrosine 3-monooxygenase/tryptophan 5-monooxygenase activation protein, beta polypeptide
1371694_at	1966	Dpysl2	AI317805	dihydropyrimidinase-like 2
1398625_at	1966		BG673169	DRNBOG11 Rat DRG Library Rattus norvegicus cDNA clone DRNBOG11 5', mRNA sequence.
1388391_at	1944	Ndufa1_predicted	AA996544	Similar to NADH dehydrogenase (LOC363441), mRNA
1370341_at	1938	Eno2	AF019973	Enolase 2, gamma
1388372_at	1934	MGC72958	AW914118	MRNA for ribosomal protein L35
1398755_at	1930	Atp6l	NM_130823	ATPase, H+ transporting, V0 subunit C
1399057_at	1928		BE109080	Similar to histone acetylase complex subunit MRG15-2 (LOC300891), mRNA
1398871_at	1920	Rpl17	BG671311	ribosomal protein L17
1367814_at	1919	Atp1b1	M14137	ATPase, Na+/K+ transporting, beta 1 polypeptide
1367575_at	1917	Eno1	NM_012554	Enolase 1, alpha
1371305_at	1910	RGD1565022_predicted	AI409193	Similar to 60S ribosomal protein L8 (LOC366009), mRNA
1371889_at	1897	Slc22a17	AW915448	solute carrier family 22 (organic cation transporter), member 17
1371427_at	1895		BG380709	Similar to signal peptidase 12kDa (LOC290555), mRNA
1373363_at	1893	Map1b	BI281702	microtubule-associated protein 1b
1367578_at	1893	Prdx2	NM_017169	Peroxiredoxin 2
1388318_at	1892	Pgk1	BI279760	phosphoglycerate kinase 1
1388995_at	1891		BF407666	Transcribed sequences
1370378_at	1888	Atp5a1	J05266	ATP synthase, H+ transporting, mitochondrial F1 complex, alpha subunit, isoform 1.
1370238_at	1885	Dapit	AA891707	diabetes-associated protein in insulin-sensitive tissues
1398350_at	1883	Basp1	BG380454	brain acidic membrane protein
1389586_at	1882		BE107169	Transcribed sequences
1367930_at	1879	Gap43	NM_017195	Growth associated protein 43
1370861_at	1877	Cox6a1	BI282326	cytochrome c oxidase, subunit VIa, polypeptide 1
1369966_a_at	1876	Rps24	BG375811	Transcribed sequence with strong similarity to protein sp:P16632 (H.sapiens) RS24_HUMAN 40S ribosomal protein S24
1389687_at	1870		BI273981	Similar to Ahi-1 isoform I (LOC308923), mRNA
1369976_at	1870	Dnclc1	NM_053319	Dynein, cytoplasmic, light chain 1
1371295_at	1867	Rps20	AW914097	Similar to 40S ribosomal protein S20 (LOC367130), mRNA
1398751_at	1863	Rps7	NM_031570	Ribosomal protein S7
1377868_at	1858	RGD1561019_predicted	AW530090	Similar to hypothetical protein BC013576 (LOC317405), mRNA
1371299_at	1858	Rps3	BG665124	ribosomal protein S3
1367629_at	1857	Cox7a3	NM_022503	Cytochrome c oxidase, subunit 7a 3
1398761_at	1854	Rpl5	NM_031099	Ribosomal protein L5
1387888_at	1846	Rps9	AA799768	Similar to ribosomal protein S9; 40S ribosomal protein S9 (LOC300278), mRNA
AFFX_Rat_GAPDH_M_at	1846	Gapd	AFFX_Rat_GAPDH_M
1399012_at	1842		BI285976	Similar to RIKEN cDNA 1110001M20 (LOC298308), mRNA
1371393_at	1842	Clstn1	AA851222	Similar to calsyntenin-1 protein (LOC313717), mRNA
1375843_at	1841	Ids	BM383777	Transcribed sequence with moderate similarity to protein sp:P22304 (H.sapiens) IDS_HUMAN Iduronate 2-sulfatase precursor
1386887_at	1839	Cox5b	NM_053586	Cytochrome c oxidase subunit Vb
1388670_at	1838	Kif1a	BI286860	Similar to kinesin family protein KIF1a (LOC363288), mRNA
1372437_at	1833	Skp1a	BM390921	Similar to S-phase kinase-associated protein 1A isoform b; organ of Corti protein 2; transcription elongation factor B (SIII), polypeptide 1-like; RNA polymerase II elongation factor-like protein OCP2; cyclin A/CDK2-associated p19 ( ...
1371407_at	1824	Nckap1	AI178285	EST221953 Normalized rat placenta, Bento Soares Rattus sp. cDNA clone RPLCO53 3' end, mRNA sequence.
1398882_at	1820	Rps5	BI282255	ribosomal protein S5
1373896_at	1816	Syt1	AA943569	Transcribed sequences
1388296_at	1815		BF281388	Similar to ribosomal protein S18, cytosolic [validated] - rat (LOC313379), mRNA
1371422_at	1812	Morf4l2	BM392210	Transcribed sequences
1371835_at	1802		AI411907	Similar to cAMP-dependent protein kinase, beta-2-catalytic subunit (PKA C-beta-2) (LOC310986), mRNA
1398839_at	1801	Txn	NM_053800	Thioredoxin
1388449_at	1799	Eef1b2_predicted	AI175551	Similar to eukaryotic translation elongation factor 1 beta 2 (LOC363241), mRNA
1398774_at	1797	Rpl30	NM_022699	Ribosomal protein L30
1372190_at	1793	Aqp4	AI235942	Transcribed sequences
1398932_at	1792	LOC690660	AI227884	Similar to protein kinase C inhibitor (LOC312393), mRNA
1387112_at	1791	Plp	NM_030990	Proteolipid protein
1371312_at	1788	Chchd2	AA799736	Similar to ethanol induced 6 (LOC316643), mRNA
1371387_at	1788	Cox7b	AA866477	cytochrome c oxidase subunit VIIb
1367783_at	1773	Gabarapl2	NM_022706	GABA(A) receptor-associated protein like 2
1388997_at	1769	Arf3	BG380819	ADP-ribosylation factor 3
1371435_at	1760	Naca_predicted	BI279561	Similar to alpha NAC/1.9.2. protein (LOC288770), mRNA
1398843_at	1755	Vapa	AI411103	vesicle-associated membrane protein, associated protein a
1398917_at	1749	Rpl7	BF281221	Similar to 60S RIBOSOMAL PROTEIN L7 (LOC301151), mRNA
1388297_at	1743	Eef1g	BM391203	Similar to 2700038E08Rik protein (LOC293725), mRNA
1389600_at	1738	LOC502737	AW524433	Similar to Coatomer gamma-2 subunit (Gamma-2 coat protein) (Gamma-2 COP) (LOC301742), mRNA
1399079_at	1738		AI101659	EST210948 Normalized rat brain, Bento Soares Rattus sp. cDNA clone RBRBT48 3' end, mRNA sequence.
1395335_at	1733		BF544005	Transcribed sequences
1371390_at	1732	MGC73008	AA892044	Unknown (protein for MGC:73008)
1388375_at	1729	Prkar1a	AI234096	protein kinase, cAMP dependent regulatory, type I, alpha
1372193_at	1728	Impact	AI408713	EST237004 Normalized rat ovary, Bento Soares Rattus sp. cDNA clone ROVEG22 3' end, mRNA sequence.
1382467_at	1723	LOC363498	C07140	Similar to brain expressed X-linked protein 2 (LOC363498), mRNA
1386902_at	1720	Vdac3	NM_031355	Voltage-dependent anion channel 3
1398893_at	1714	Ndfip1	BG671512	Similar to Nedd4 WW domain-binding protein 5 (LOC291609), mRNA
1398754_at	1712	Uba52	NM_031687	Ubiquitin A-52 residue ribosomal protein fusion product 1
1371371_at	1710	Ndufb4	AW434041	Similar to NADH:ubiquinone oxidoreductase B15 subunit (LOC288088), mRNA
1386871_at	1705	Gpx4	NM_017165	Glutathione peroxidase 4
1370235_at	1699	Dbi	AI175009	diazepam binding inhibitor
1388822_at	1697	Scoc	AI409077	Similar to short coiled-coil protein; short coiled coil protein (LOC364981), mRNA
1398836_s_at	1684	Actb	NM_031144	Actin, beta
1367476_at	1683	Srp14_predicted	AA799994	Similar to signal recognition particle 14K chain - mouse (LOC296076), mRNA
1398841_at	1681	Rab1	AI411122	ras-related protein
1369929_at	1677	Psap	NM_013013	Prosaposin
1388325_at	1676	Atp6v1d	BF281358	ATPase, H+ transporting, lysosomal 34kDa, V1 subunit D
1368806_at	1675	Sepp1	AA799627	selenoprotein P, plasma, 1
1370888_at	1669	Cox5a	X15030	Cytochrome c oxidase, subunit Va
1367619_at	1669	Pgrmc1	NM_021766	Progesterone receptor membrane component 1
1375246_at	1668	LOC679747	BG371965	Transcribed sequence with strong similarity to protein ref:NP_057017.1 (H.sapiens) hypothetical protein HSPC016 [Homo sapiens]
1398830_at	1667	Rpl28	NM_022697	Ribosomal protein L28
1367835_at	1665	Pcsk1n	NM_019279	Proprotein convertase subtilisin/kexin type 1 inhibitor
1398831_at	1663	Psmb4	NM_031629	Proteasome (prosome, macropain) subunit, beta type 4
1388152_at	1662	Mtap2	BG374290	microtubule-associated protein 2
1388310_at	1657	Sui1-rs1_predicted	AI012372	Similar to Protein translation factor SUI1 homolog (LOC287703), mRNA
1398860_at	1655	Nedd8	AF095740	Neural precursor cell expressed, developmentally down-regulated gene 8
1374426_at	1654	Uqcrb_predicted	BG670074	Similar to ubiquinol-cytochrome c reductase binding protein (LOC308770), mRNA
AFFX_Rat_beta-actin_3_at	1650	Actb	AFFX_Rat_beta-actin_3
1369936_at	1641	Calm1	X13933	Calmodulin 1
1398923_at	1637	RGD1305687_predicted	AI101122	Similar to D11Bwg0434e protein (LOC287453), mRNA
1388446_at	1636		BF397834	Similar to heterogeneous nuclear ribonucleoprotein A0; hnRNA binding protein (LOC364672), mRNA
1375181_at	1635	LOC685320	AI170643	Similar to 60S RIBOSOMAL PROTEIN L12 (LOC312363), mRNA
1371884_at	1625		AI009909	EST204360 Normalized rat lung, Bento Soares Rattus sp. cDNA clone RLUBQ62 3' end, mRNA sequence.
1387892_at	1621	Tubb5	BI285440	tubulin, beta 5
1372381_at	1615		BM383457	Transcribed sequence with moderate similarity to protein prf:2018199A (E. coli) 2018199A beta lactamase IRT-4 [Escherichia coli]
1371419_at	1609	Spnb2	AW918614	spectrin beta 2
1367603_at	1609	Tpi1	NM_022922	Triosephosphate isomerase 1
1367639_a_at	1608	Rps2	U92700	Ribosomal protein S2
1371474_at	1604	Mtch1	BG665132	Similar to Mtch1 protein (LOC294313), mRNA
1386895_at	1596	Maged1	NM_053409	Melanoma antigen, family D, 1
AFFX-r2-Ec-bioD-3_at	1592		AFFX-r2-Ec-bioD-3
1371702_at	1588	Tm4sf2	AI234044	MRNA for tetraspanin protein (Tm4sf2 gene), 3' UTR
1389820_at	1583		BF289041	Transcribed sequence with moderate similarity to protein sp:Q9UGI8 (H.sapiens) TES_HUMAN Testin
1398749_at	1582	Rpl4	NM_022510	Ribosomal protein L4
1388244_s_at	1568	Lamr1	BG153272	laminin receptor 1 (67kD, ribosomal protein SA)
1388481_at	1565	LOC691531	AI407731	Transcribed sequence with strong similarity to protein sp:P25112 (H.sapiens) RS28_HUMAN 40S ribosomal protein S28
1369939_at	1561	Cycs	AI104240	cytochrome c, somatic
1367618_a_at	1555	Gnb2l1	NM_130734	Guanine nucleotide binding protein, beta polypeptide 2-like 1
1388989_at	1555	LOC680575	BI302675	Similar to RIKEN cDNA 3110001N18 (LOC304638), mRNA
1386874_at	1554	Rps15	NM_017151	Ribosomal protein S15
1372484_at	1551		AI176231	Similar to Probable RNA-dependent helicase p68 (DEAD-box protein p68) (DEAD-box protein 5) (LOC287765), mRNA
1370886_a_at	1550	Klc1	AA944723	kinesin light chain 1
1370838_s_at	1549	Spna2	BM387423	alpha-spectrin 2
1367459_at	1547	Arf1	BE329198	ADP-ribosylation factor 1
1367632_at	1546	Glul	NM_017073	Glutamine synthetase 1
1392681_at	1536	Rab2	AW522578	RAB2, member RAS oncogene family
1398854_at	1534	Rpl24	BI297634	ribosomal protein L24
1371415_at	1529	Uqcrh	BI279016	Similar to Ubiquinol-cytochrome C reductase complex 11 kDa protein, mitochondrial precursor (Mitochondrial hinge protein) (Cytochrome C1, nonheme 11 kDa protein) (Complex III subunit VIII) (LOC366448), mRNA
1388163_at	1529	Slc25a5	AI012445	solute carrier family 25 (mitochondrial carrier; adenine nucleotide translocator), member 5
1370041_at	1528	Stmn2	NM_053440	Stathmin-like 2
1371573_at	1525	Rpl36a_predicted	AW142090	Similar to large subunit ribosomal protein L36a (LOC292964), mRNA
1367784_a_at	1518	Clu	AF314657	Clusterin
1377008_at	1518	Cdh22	BI296868	Transcribed sequence with weak similarity to protein prf:2208351A (H.sapiens) 2208351A syntrophin:ISOTYPE=alpha1 [Homo sapiens]
1367740_at	1515	Ckb	M14400	Creatine kinase, brain
1374431_at	1514	LOC685232	BE120644	Similar to ATPase, H+ transporting, V1 subunit A, isoform 1 (LOC360716), mRNA
1371799_at	1513	Gaa	AI175438	glucosidase, alpha; acid (Pompe disease, glycogen storage disease type II)
1371313_at	1509		AI172199	Similar to 60S ribosomal protein L23a (LOC305266), mRNA
1367569_at	1509	Lamr1	NM_017138	Laminin receptor 1 (67kD, ribosomal protein SA)
1371870_at	1504	RGD1309054_predicted	AI169493	Similar to FKSG26 protein (LOC292082), mRNA
1398764_at	1502	Rpl21	NM_053330	Ribosomal protein L21
1369948_at	1501	Ngfrap1	NM_053401	Nerve growth factor receptor associated protein 1
1398759_at	1501	Tgfb1i4	NM_013043	transforming growth factor beta 1 induced transcript 4
1398578_at	1497		AI102019	Similar to leukocyte receptor cluster (LRC) member 8 (LOC361506), mRNA
1387016_a_at	1496	Sdfr1	NM_019380	Stromal cell derived factor receptor 1
1385868_at	1495		AA875124	UI-R-E0-bu-c-06-0-UI.s2 UI-R-E0 Rattus norvegicus cDNA clone UI-R-E0-bu-c-06-0-UI 3', mRNA sequence.
1367590_at	1494	Ran	NM_053439	RAN, member RAS oncogene family
1398762_at	1492	Sdcbp	NM_031986	Syndecan binding protein
1371335_at	1491	MGC72942	AA944393	Similar to CG6105-PA (LOC300677), mRNA
1371680_at	1488	MGC125167	BI303631	Similar to gamma-aminobutyric acid (GABA(A)) receptor-associated protein-like 1; GABA(A) receptor-associated protein like 1 (LOC297644), mRNA
1387903_at	1485	Pja2	D32249	Praja 2, RING-H2 motif containing
1373333_at	1480	MGC109340	AI102732	Similar to Microsomal signal peptidase 23 kDa subunit (SPase 22 kDa subunit) (SPC22/23) (LOC317409), mRNA
1370190_at	1476	H3f3b	BG663226	H3 histone, family 3B
1393138_at	1472	Jund	BE329377	hq34g01.x1 NCI_CGAP_Pr35 Rattus norvegicus cDNA clone IMAGE:3121296 3' similar to gb:X56681_rna1 TRANSCRIPTION FACTOR JUN-D (HUMAN);, mRNA sequence.
1398851_at	1468	Ywhae	AA892351	tyrosine 3-monooxygenase/tryptophan 5-monooxygenase activation protein, epsilon polypeptide
1371381_at	1466	LOC685322	AI007981	Similar to Ubiquinol-cytochrome C reductase complex 7.2 kDa protein (Cytochrome C1, nonheme 7 kDa protein) (Complex III subunit X) (7.2 kDa cytochrome c1-associated protein subunit) (HSPC119) (LOC364188), mRNA
1371686_at	1466	Canx	AA946205	calnexin
1398842_at	1464	Cltc	BM386513	clathrin, heavy polypeptide (Hc)
1372067_at	1463		AI179567	Clone UV123T7 ultraviolet B radiation-activated UV123 mRNA, partial sequence
1389012_at	1461	Ndufb2_predicted	BM386606	Similar to NADH dehydrogenase (ubiquinone) 1 beta subcomplex, 2 (LOC362344), mRNA
1370918_a_at	1460	Atp5c1	BI275939	ATP synthase, H+ transporting, mitochondrial F1 complex, gamma polypeptide 1
1388926_at	1459		AI409048	Similar to ectonucleotide pyrophosphatase/phosphodiesterase 5 (LOC316249), mRNA
1398315_at	1458	Rpl15	AA800007	ribosomal protein L15
1372257_at	1458		BG662579	Transcribed sequences
1387774_at	1458	Ywhaz	D17615	Tyrosine 3-monooxygenase/tryptophan 5-monooxygenase activation protein, zeta polypeptide
1373773_at	1456	Gpm6a	BF394166	glycoprotein m6a
1371358_at	1454	SC2	BI282960	synaptic glycoprotein SC2
1368353_at	1452	Gfap	NM_017009	Glial fibrillary acidic protein
1383895_at	1451	Dynlrb2_predicted	AI144946	Similar to dynein, cytoplasmic, light chain 2B; dynein, cytoplasmic, light polypeptide 2B (LOC361415), mRNA
1371701_at	1449	Ndufb9_predicted	BG666921	Similar to NADH dehydrogenase (ubiquinone) 1 beta subcomplex, 9, 22kDa; NADH dehydrogenase (ubiquinone) 1 beta subcomplex, 9 (22kD, B22) (LOC299954), mRNA
1379252_at	1448		AW522833	Similar to RA175 (LOC363058), mRNA
1398855_at	1447	Atp5f1	AA893531	ATP synthase, H+ transporting, mitochondrial F0 complex, subunit b, isoform 1
1372542_at	1445	Qki	BE113281	Transcribed sequences
1368151_at	1444	Matr3	NM_019149	Matrin 3
1370283_at	1444	Hspa5	M14050	Heat shock 70kD protein 5
1398964_at	1443		AI231773	Transcribed sequence with moderate similarity to protein sp:P00722 (E. coli) BGAL_ECOLI Beta-galactosidase
1388039_a_at	1443	Gabbr1	AF283276	Gamma-aminobutyric acid (GABA) B receptor 1
1373951_at	1439	Prkar1a	AI407792	protein kinase, cAMP dependent regulatory, type I, alpha
1370239_at	1423	Hba1	AI179404	Similar to hemoglobin alpha chain (LOC367986), mRNA
1389463_at	1423	Prkar1b	BG375376	Similar to cAMP-dependent protein kinase type I-beta regulatory chain (LOC360774), mRNA
1398872_at	1416	Rps13	BE107613	ribosomal protein S13
1388307_at	1414	Tde1l	BG671458	tumor differentially expressed 1, like
1367687_a_at	1414	Pam	M25719	Peptidylglycine alpha-amidating monooxygenase
1398797_at	1413	Hnrpk	NM_057141	Heterogeneous nuclear ribonucleoprotein K
1373013_at	1404	LOC361309	AI009693	Transcribed sequences
1371337_at	1403	Cox7a2l_predicted	BG378939	Similar to Cox7a2l protein (LOC298762), mRNA
1367623_at	1402	Rpl18	NM_031102	Ribosomal protein L18
1375877_at	1401	Pdx1	AI454612	pancreatic and duodenal homeobox gene 1
1389155_at	1401	Dos_predicted	AA943139	Similar to R29144_1 (LOC314622), mRNA
1397579_x_at	1399		BI294552	Similar to RIKEN cDNA 2310011J03 (LOC299612), mRNA
1388365_at	1396	Atp6v0d1	BI276424	Similar to Ac39/physophilin (LOC291969), mRNA
1386868_at	1396	Rps10	NM_031109	Ribosomal protein S10
1370813_at	1390	Gstm5	U86635	Glutathione S-transferase, mu 5
1387855_at	1390	Gdi1	BI278628	guanosine diphosphate dissociation inhibitor 1
1370426_a_at	1389	Atp2a2	AI175492	ATPase, Ca++ transporting, cardiac muscle, slow twitch 2
1371353_at	1382	Sqstm1	BG663093	sequestosome 1
1367549_a_at	1381	Ap3d1	BI282757	Similar to mBLVR (LOC314633), mRNA
1389957_at	1378		BG378149	UI-R-CV1-bvo-e-10-0-UI.s1 UI-R-CV1 Rattus norvegicus cDNA clone UI-R-CV1-bvo-e-10-0-UI 3', mRNA sequence.
1367560_at	1376	Arbp	NM_022402	Acidic ribosomal phosphoprotein P0
1371844_at	1373		AW144530	Similar to hypothetical protein (LOC362013), mRNA
1386894_at	1369	Hsp60	NM_022229	Heat shock protein 1 (chaperonin)
1388414_at	1364	Ndufs5b	AI410498	Similar to NADH dehydrogenase (ubiquinone) Fe-S protein 5 (LOC310656), mRNA
1376893_at	1360	Vmp_predicted	AI406821	Transcribed sequences
1367646_at	1360	Ctsb	NM_022597	Cathepsin B
1367469_at	1360	Eif4g2	BG667162	eukaryotic translation initiation factor 4 gamma, 2
1387887_at	1360	Rpl14	AA874811	UI-R-E0-bw-h-04-0-UI.s1 UI-R-E0 Rattus norvegicus cDNA clone UI-R-E0-bw-h-04-0-UI 3' similar to gi|1430943|emb|X94242|RNRIBOL14 R.norvegicus mRNA for ribosomal protein L14, mRNA sequence.
1372878_at	1360	Zfr	BG668247	Similar to zinc finger RNA binding protein (LOC365703), mRNA
1368292_at	1360	Dnm1	NM_080689	Dynamin 1
1387817_at	1359	Nsg1	NM_024128	Neuron specific gene family member 1
1388898_at	1356	Hsph1	AI236601	Similar to heat shock protein 105 kDa alpha (LOC288444), mRNA
1368141_at	1355	Cnbp1	AF242550	Cellular nucleic acid binding protein 1
1398757_at	1355	Npm1	NM_012992	Nucleophosmin 1
1370284_at	1352	Atp5e	AF010323	ATP synthase, H+ transporting, mitochondrial F1 complex, epsilon subunit
1371625_at	1345	Pygb	AA800190	brain glycogen phosphorylase
1378090_at	1344		BE109128	Transcribed sequences
1368888_a_at	1340	Rtn4	AJ242963	Reticulon 4
1390419_a_at	1340		AI454905	Similar to N33 protein (LOC290783), mRNA
1398837_at	1337	Tceb2	NM_031129	Transcription elongation factor B (SIII), polypeptide 2
1383135_at	1335	Ntrk2	BG669126	Transcribed sequences
1367622_at	1332	Atp5h	NM_019383	ATP synthase, H+ transporting, mitochondrial F0 complex, subunit d
1387081_at	1331	Rcn2	NM_017132	Reticulocalbin 2
1370276_at	1325	Atp5o	D13127	ATP synthase, H+ transporting, mitochondrial F1 complex, O subunit
1370240_x_at	1325	Hba1	AI179404	Similar to hemoglobin alpha chain (LOC367986), mRNA
1367808_at	1323	Timm8b	NM_022541	Translocase of inner mitochondrial membrane 8 homolog b (yeast)
1375631_at	1323	Plekhb2_predicted	AI177176	Similar to evectin-2 (LOC301337), mRNA
1398888_at	1322	H3f3b	AI408819	H3 histone, family 3B
1370804_at	1319	Gabarap	AF161588	Gamma-aminobutyric acid receptor associated protein
1389941_at	1319	Arl2bp	BE109130	Transcribed sequence with strong similarity to protein ref:NP_036238.1 (H.sapiens) binder of Arl Two; Arf-like 2 binding protein BART1 [Homo sapiens]
1386875_a_at	1318	Clta	M19261	Clathrin, light polypeptide (Lca)
1371402_at	1317	Atp6b2	BM390600	ATPase, H+ transporting, lysosomal (vacuolar proton pump), beta 56/58 kDa, isoform 2
1369933_at	1316	Vdac2	AF268468	Voltage-dependent anion channel 2
1367932_at	1315	Hmgcs1	NM_017268	3-hydroxy-3-methylglutaryl-Coenzyme A synthase 1
1388314_at	1315	Hmgn1	BF281178	Similar to Nonhistone chromosomal protein HMG-14 (High-mobility group nucleosome binding domain 1) (LOC360704), mRNA
1373469_at	1309		BF408841	Transcribed sequences
1388362_at	1309	Ndufa13_predicted	BM390197	Similar to novel cell death-regulatory protein GRIM19 (LOC314759), mRNA
1371786_at	1307	Trim35	BE111791	Transcribed sequence with weak similarity to protein sp:P14373 (H.sapiens) RFP_HUMAN Zinc-finger protein RFP
1368137_at	1306	Mapt	NM_017212	Microtubule-associated protein tau
1371956_at	1305		BG372686	UI-R-CV1-brz-d-03-0-UI.s1 UI-R-CV1 Rattus norvegicus cDNA clone UI-R-CV1-brz-d-03-0-UI 3', mRNA sequence.
1373774_at	1305	Rit2	AI412619	Similar to GTP-binding protein ROC2 (LOC291713), mRNA
1368656_at	1303	Scg3	NM_053856	Secretogranin III
1368344_at	1302	Gad1	NM_017007	Glutamate decarboxylase 1
1368854_at	1301	Vsnl1	AI227991	visinin-like 1
1375144_at	1301		BM388843	Transcribed sequence with weak similarity to protein sp:P04406 (H.sapiens) G3P2_HUMAN Glyceraldehyde 3-phosphate dehydrogenase, liver
1367711_at	1300	Psmc2	NM_033236	Proteasome (prosome, macropain) 26S subunit, ATPase 2
1368049_at	1295	Tcp1	NM_012670	T-complex protein 1
1367609_at	1295	Mif	NM_031051	Macrophage migration inhibitory factor
1369931_at	1291	Pkm2	NM_053297	Pyruvate kinase, muscle
1371348_at	1290	Psmb5	BI285627	proteasome (prosome, macropain) subunit, beta type 5
1375197_at	1287	LOC690848	BG665384	Transcribed sequence with moderate similarity to protein sp:O14957 (H.sapiens) UCRY_HUMAN Ubiquinol-cytochrome C reductase complex 6.4 kDa protein
1398765_at	1286	Ap2m1	NM_053837	Adaptor-related protein complex 2, mu 1 subunit
1368504_at	1284	Lamp1	NM_012857	Lysosomal membrane glycoprotein 1
1388351_at	1284	RGD1305831_predicted	BM384128	Similar to chromosome 13 open reading frame 12 (LOC288455), mRNA
1369358_a_at	1280	Hap1	AI412750	huntingtin-associated protein 1
1386861_at	1278	H2afz	NM_022674	H2A histone family, member Z
1398812_at	1276	Psmb1	NM_053590	Proteasome (prosome, macropain) subunit, beta type 1
1370179_at	1272	km23	AI102949	dynein-associated protein RKM23
1371355_at	1270	Ndufa8	BI280270	Similar to Aa2-258 (LOC296658), mRNA
1371417_at	1270	Qpc	AI233054	Low molecular mass ubiquinone-binding protein (Qpc) mRNA, complete cds
1375296_at	1269		AI407178	Transcribed sequence with strong similarity to protein sp:O60493 (H.sapiens) SNX3_HUMAN Sorting nexin 3
1388777_at	1266	Ssr3	BE113224	TRAP-complex gamma subunit
1398781_at	1266	Atp6v1f	NM_053884	ATPase, H+ transporting, V1 subunit F
1398780_at	1265	Rabac1	NM_031774	Rab acceptor 1 (prenylated)
1367580_at	1265	Rpl10a	NM_031065	Ribosomal protein L10A
1371372_at	1265		AA944161	Similar to Sid3177p (LOC362809), mRNA
1379255_at	1264	Atp6ap2	AI012226	Similar to RIKEN cDNA 5730403E06 (LOC302526), mRNA
1371398_at	1264	LOC690441	BF281400	Transcribed sequence with moderate similarity to protein ref:NP_004880.1 (H.sapiens) ATP synthase, H+ transporting, mitochondrial F0 complex, subunit f, isoform 2; F1Fo-ATPase synthase f subunit [Homo sapiens]
1386898_at	1262	Hspe1	NM_012966	Heat shock 10 kDa protein 1
1383073_at	1260	Usp14	BG666028	Similar to ubiquitin specific protease 14 (LOC291796), mRNA
1370200_at	1258	Glud1	BI284411	glutamate dehydrogenase 1
1372555_at	1257	RGD1309385_predicted	AI171778	Similar to RIKEN cDNA E030034P13 (LOC360488), mRNA
1375516_at	1256	Ndufc2	AA891171	Similar to RIKEN cDNA 1810004I06 (LOC293130), mRNA
1387015_at	1256	Pfn2	NM_030873	Profilin 2
1371321_at	1254	RGD1565270_predicted	AI230604	Similar to Uroplakin Ia (UPIa) (UPKa) (LOC365227), mRNA
1368688_at	1252	Ntsr2	NM_022695	Neurotensin receptor 2
1372249_at	1252	Ywhaz	BE108148	Ac1254 mRNA, complete cds
1373041_at	1250	Ndufb3_predicted	AI555535	Transcribed sequence with moderate similarity to protein ref:NP_002482.1 (H.sapiens) NADH dehydrogenase
1398787_at	1247	Rheb	NM_013216	Ras homolog enriched in brain
1369670_at	1247	Mox2	NM_031518	Antigen identified by monoclonal antibody MRC OX-2
1369930_at	1239	Psma6	NM_017283	Proteasome (prosome, macropain) subunit, alpha type 6
1371564_at	1236	MGC72933	AI169159	Unknown (protein for MGC:72933)
1388304_at	1232	Ndufb5_predicted	BI281307	Similar to NADH dehydrogenase (ubiquinone) 1 beta subcomplex, 5; NADH dehydrogenase (ubiquinone) 1 beta subcomplex 5 (LOC294964), mRNA
1371692_at	1232	Mllt11	AI009661	Similar to AF1q (LOC295264), mRNA
1370230_at	1231	Atp5j	BG666602	ATP synthase, H+ transporting, mitochondrial F0 complex, subunit F6
1386858_at	1231	Rpl13	NM_031101	Ribosomal protein L13
1381996_at	1230	Gpm6b	BG666712	glycoprotein m6b
1398766_at	1230	Rpn1	NM_013067	Ribophorin I
1369977_at	1228	Uchl1	NM_017237	Ubiquitin carboxy-terminal hydrolase L1
1374307_at	1222	LOC287005	AI236027	CaM-kinase II inhibitor alpha
AFFX-r2-Ec-bioD-5_at	1221		AFFX-r2-Ec-bioD-5
1371837_at	1221	Ddx5	AA851926	Similar to Probable RNA-dependent helicase p68 (DEAD-box protein p68) (DEAD-box protein 5) (LOC287765), mRNA
1367613_at	1213	Prdx1	NM_057114	Peroxiredoxin 1
1376253_at	1207	Ly6h_predicted	AW434178	Similar to lymphocyte antigen 6H (LOC300025), mRNA
1370281_at	1207	Fabp5	U13253	Fatty acid binding protein 5, epidermal
1373571_at	1206	Rtn3	AI170276	reticulon 3
1375182_at	1204	Slc3a1	BE109671	solute carrier family 3, member 1
1372345_at	1201		AA894210	EST198013 Normalized rat spleen, Bento Soares Rattus sp. cDNA clone RSPAS86 3' end, mRNA sequence.
1371558_at	1200	Nisch	BI282284	Similar to KIAA0975 protein (LOC306255), mRNA
1371378_at	1199	Sui1-rs1_predicted	BM389078	Similar to Protein translation factor SUI1 homolog (LOC287703), mRNA
1388802_at	1196	Bex1	AI579422	Similar to Bex1 protein (LOC363499), mRNA
1367918_at	1192	Fez1	NM_031066	Fasciculation and elongation protein zeta 1 (zygin I)
1371961_at	1189	Pld3	BF287282	Similar to schwannoma-associated protein (LOC361527), mRNA
1383173_at	1183		BI281630	UI-R-CT0s-cau-f-05-0-UI.s1 UI-R-CT0s Rattus norvegicus cDNA clone UI-R-CT0s-cau-f-05-0-UI 3', mRNA sequence.
1383399_at	1183	Sv2a	AI574728	UI-R-G0-uc-h-06-0-UI.s1 UI-R-G0 Rattus norvegicus cDNA clone UI-R-G0-uc-h-06-0-UI 3', mRNA sequence.
1389544_at	1183	LOC685620	BG669998	Similar to RIKEN cDNA 1110020J08 (LOC296749), mRNA
1388748_at	1182	Laptm4a	AW525776	lysosomal-associated protein transmembrane 4 alpha
1370006_at	1181	Ndufs6	NM_019223	NADH dehydrogenase (ubiquinone) Fe-S protein 6
1391039_at	1180		BE115243	UI-R-CA0-axr-a-04-0-UI.s1 UI-R-CA0 Rattus norvegicus cDNA clone UI-R-CA0-axr-a-04-0-UI 3', mRNA sequence.
1370313_at	1180	Bach	D88891	Brain acyl-CoA hydrolase
AFFX_Rat_beta-actin_M_at	1180	Actb	AFFX_Rat_beta-actin_M
1398986_at	1180	Serinc3	AA944455	Similar to Tde1 protein (LOC296350), mRNA
1398870_at	1177	LOC266601	AI177295	outer mitochondrial membrane receptor rTOM20
1373362_at	1169	Uqcrc2	BI296109	Similar to Ubiquinol-cytochrome C reductase complex core protein 2, mitochondrial precursor (Complex III subunit II) (LOC293448), mRNA
1398909_at	1169	LOC301124	AA849634	Similar to QIL1 (LOC301124), mRNA
1373865_at	1169	Snap91	BF281248	synaptosomal-associated protein, 91 kDa
1388122_at	1168	Gstp2	X02904	Glutathione S-transferase, pi 2
1399101_at	1168	Rnpc2	AA849715	Similar to RNA-binding region (RNP1, RRM) containing 2; splicing factor (CC1.3); coactivator of activating protein-1 and estrogen receptors (LOC362251), mRNA
1389511_s_at	1168	Syngr1	BF403383	synaptogyrin 1
1372101_at	1166	Dri42	AI177031	ER transmembrane protein Dri 42
1367582_at	1161	Rpl29	NM_017150	Ribosomal protein L29
1387878_at	1160	Glud1	AW916644	glutamate dehydrogenase 1
1368852_at	1159	Hsj2	BG668811	DnaJ-like protein
1371384_at	1157	Btf3	BG666659	Similar to Transcription factor BTF3 (RNA polymerase B transcription factor 3) (LOC294680), mRNA
1368992_a_at	1157	Sfrs5	AI104005	splicing factor, arginine/serine-rich 5
1373399_at	1157	Wdr6	BI291997	Similar to WD repeat protein WDR6 (LOC301007), mRNA
1399106_at	1155	LOC681389	AI176121	Transcribed sequences
1371428_at	1155	LOC689134	AI170002	LRRGT00019 mRNA, complete cds
1372568_at	1154	Epm2aip1_predicted	AI411270	Transcribed sequences
1388315_at	1154	Ndufb11_predicted	BI282661	Similar to neuronal protein 15.6 (LOC299310), mRNA
1388131_at	1153	Tubb2b	X03369	Rat mRNA for beta-tubulin T beta15
1375974_at	1150		AI406315	Similar to RNA-binding protein isoform G3BP-2a (LOC305240), mRNA
1377267_at	1150	Magee1_predicted	BF402385	Similar to hepatocellular carcinoma-associated protein HCA1 (LOC317232), mRNA
1371841_at	1149	Mtpn	AI228667	myotrophin
1367512_at	1141	Chmp5	AA998435	Similar to RIKEN cDNA 2210412K09 (LOC297995), mRNA
1368653_a_at	1137	SP22	BI281756	fertility protein SP22
1383404_at	1130		BI295203	Transcribed sequence with moderate similarity to protein pdb:1LBG (E. coli) B Chain B, Lactose Operon Repressor Bound To 21-Base Pair Symmetric Operator Dna, Alpha Carbons Only
1367766_at	1129	Nme2	NM_031833	Expressed in non-metastatic cells 2
1370043_at	1126	Alcam	NM_031753	Activated leukocyte cell adhesion molecule
1375856_at	1125		AI102258	Transcribed sequence with moderate similarity to protein ref:NP_065580.1 (M.musculus) hypothetical protein, I54 [Mus musculus]
1371392_at	1124	Gpi	BI283882	glucose phosphate isomerase
1383066_at	1119		BG379237	UI-R-BT1-bnn-a-06-0-UI.s1 UI-R-BT1 Rattus norvegicus cDNA clone UI-R-BT1-bnn-a-06-0-UI 3', mRNA sequence.
1373040_at	1117	Eif3s5_predicted	BI281752	Similar to eukaryotic translation initiation factor 3, subunit 5 epsilon, 47kDa; eukaryotic translation initiation factor 3, subunit 5 (epsilon, 47kD) (LOC293427), mRNA
1369013_a_at	1116	Mrpl17	AI103095	mitochondrial ribosomal protein L17
1372131_at	1113	Ubqln2_predicted	BF398140	Similar to Ubqln2 protein (LOC317396), mRNA
1373408_at	1113	Tbca	BI282062	CDNA clone MGC:72998 IMAGE:6888541, complete cds
1388520_at	1111	Spag9_predicted	BI278854	Transcribed sequences
1371352_at	1110	Hmgn2	BM391736	High mobility group-17 mRNA, 3' untranslated region, partial sequence
1398406_at	1109		AI102382	Transcribed sequences
1370859_at	1109	P5	BI284965	protein disulfide isomerase-related protein
1393469_at	1109		BE102340	UI-R-BT1-aql-d-09-0-UI.s1 UI-R-BT1 Rattus norvegicus cDNA clone UI-R-BT1-aql-d-09-0-UI 3', mRNA sequence.
1367460_at	1107	Gdi3	BM387347	guanosine diphosphate dissociation inhibitor 3
1371304_a_at	1106	LOC685867	BI285502	Similar to 17,000 dalton myosin light chain (LOC362816), mRNA
1373374_at	1105	Lmo4	BM389691	Similar to LIM domain only 4; LIM only 4; ethanol induced 4 (LOC362051), mRNA
1398829_at	1103	Fkbp1a	AI598372	FK506-binding protein 1a
1370201_at	1102	Calb1	X04280	Calbindin 1
1398616_at	1101	Ap1s2_predicted	AI045228	UI-R-C1-kh-a-12-0-UI.s1 UI-R-C1 Rattus norvegicus cDNA clone UI-R-C1-kh-a-12-0-UI 3', mRNA sequence.
1372442_at	1099		BG673216	Transcribed sequences
1388327_at	1097	RGD1309529_predicted	AI232357	Similar to DNA segment, Chr 10, ERATO Doi 214, expressed (LOC294362), mRNA
1384302_at	1095	Slc6a17	AI712791	UI-R-AF1-aax-e-10-0-UI.s1 UI-R-AF1 Rattus norvegicus cDNA clone UI-R-AF1-aax-e-10-0-UI 3', mRNA sequence.
1367479_at	1092	LOC691534	AI599994	Transcribed sequence with strong similarity to protein ref:NP_061118.1 (H.sapiens) nucleolar protein family A, member 3; homolog of yeast Nop10p; hypothetical protein Nop10p [Homo sapiens]
1390019_at	1089	H3f3b	BM390456	Similar to H3 histone, family 3B (LOC314977), mRNA
1387770_at	1087	Ifi27l	NM_130743	Interferon, alpha-inducible protein 27-like
1399158_a_at	1086	Npm1	J04943	Nucleophosmin 1
AFFX-BioDn-3_at	1085		AFFX-BioDn-3
1370003_at	1082	Eef2	NM_017245	Eukaryotic translation elongation factor 2
1382098_at	1078		AI228756	Transcribed sequences
1398889_at	1077	Grinl1a	BE113383	glutamate receptor, ionotropic
1373479_at	1077	Ppp3ca	BE113127	protein phosphatase 3, catalytic subunit, alpha isoform
1372141_at	1072	LOC685607	BI289500	Transcribed sequence with strong similarity to protein ref:NP_036526.2 (H.sapiens) prefoldin 2 [Homo sapiens]
1377125_at	1071	Dnajc6_predicted	AW523481	Transcribed sequences
1371506_at	1069	Cd36l2	AA891207	CD36 antigen (collagen type I receptor, thrombospondin receptor)-like 2
1389066_at	1062	Dscr1l1	BI274408	Transcribed sequences
1371605_at	1062	Ndufa12_predicted	AI710281	Similar to RIKEN cDNA 2410011G03 (LOC299739), mRNA
1371041_at	1060	Ndufv2	M22756	24-kDa subunit of mitochondrial NADH dehydrogenase
1373367_at	1056		AI556297	Similar to Ac2-190 (LOC312952), mRNA
1373195_at	1056	RGD1566093_predicted	AW532485	Similar to pigpen (LOC317385), mRNA
1375999_at	1056	RGD1312005_predicted	AW143197	Transcribed sequence with moderate similarity to protein pdb:1LBG (E. coli) B Chain B, Lactose Operon Repressor Bound To 21-Base Pair Symmetric Operator Dna, Alpha Carbons Only
1367562_at	1053	Sparc	NM_012656	Secreted acidic cysteine rich glycoprotein
1367637_a_at	1051	Ppp1cc	NM_022498	Protein phosphatase 1, catalytic subunit, gamma isoform
1382137_at	1049	Abhd3_predicted	BG662490	Similar to lung alpha/beta hydrolase fold protein 3 (LOC291793), mRNA
1375977_at	1048	Cetn2	AA958015	centrin 2
1375954_at	1043	S100a13_predicted	AW141940	Similar to 8KDa amlexanox-binding protein (LOC295213), mRNA
1387146_a_at	1040	Ednrb	X57764	Endothelin receptor type B
1389904_at	1040		AI171529	Similar to actin-related protein 2 (LOC289820), mRNA
1395249_at	1039	RGD1563912_predicted	BF400750	LOC362256 (LOC362256), mRNA
1389967_at	1038	LOC293551	AA892386	ADP-ribosylation-like factor 6-interacting protein
1398853_at	1038	Psmb3	AI169273	proteasome (prosome, macropain) subunit, beta type 3
1381995_at	1036	Brunol4_predicted	AW530502	UI-R-C4-akx-h-01-0-UI.s1 UI-R-C4 Rattus norvegicus cDNA clone UI-R-C4-akx-h-01-0-UI 3', mRNA sequence.
1380500_s_at	1034	Fkbp2_predicted	BF561706	Similar to binding protein (LOC293702), mRNA
1371977_at	1034	Arpc3_predicted	BG381477	Similar to ARP2/3 complex 21 kDa subunit (P21-ARC) (Actin-related protein 2/3 complex subunit 3) (LOC288669), mRNA
1387529_a_at	1032	Tagln3	NM_031676	Transgelin 3
1370168_at	1030	Ywhaq	BI277793	tyrosine 3-monooxygenase/tryptophan 5-monooxygenase activation protein, theta polypeptide
1393263_at	1029	RGD1563912_predicted	AW522530	UI-R-BO0-aha-e-08-0-UI.s1 UI-R-BO0 Rattus norvegicus cDNA clone UI-R-BO0-aha-e-08-0-UI 3', mRNA sequence.
1398883_at	1029	Hnrpa2b1_predicted	BI296284	Similar to heterogeneous nuclear ribonucleoprotein A2/B1 (LOC362361), mRNA
1373414_at	1027	Uba52	BG380515	Similar to Brain specific membrane-anchored protein precursor (LOC306349), mRNA
1398790_at	1027	Ppp2ca	NM_017039	Protein phosphatase 2a, catalytic subunit, alpha isoform
1376577_at	1027		AI145247	Transcribed sequences
1393383_at	1026	Arhgdig_predicted	AW521125	Similar to Rho-GDI3 gene product (LOC360500), mRNA
1368042_a_at	1025	Hmgb1	AF275734	High mobility group box 1
1372720_at	1024	Btbd1	AA848449	Similar to BTB/POZ domain containing protein 1 (Glucose signal repressing protein) (LOC293060), mRNA
1367709_at	1024	Cd63	NM_017125	CD63 antigen
1367695_at	1020	Qdpr	NM_022390	Quinoid dihydropteridine reductase
1374513_at	1018	Cdc10	BM389104	CDC10 (cell division cycle 10, S.cerevisiae, homolog)
1398845_at	1017	Eif5	BF282186	eukaryotic initiation factor 5 (eIF-5)
1368098_a_at	1015	Snrpn	M29294	Small nuclear ribonucleoprotein N
1372107_at	1015	Fhl1	BG673187	four and a half LIM domains 1
1388519_at	1014	Sec61b_predicted	BI281906	Similar to protein translocation complex beta; protein transport protein SEC61 beta subunit (LOC298068), mRNA
1387361_s_at	1013	Pgk1	NM_053291	Phosphoglycerate kinase 1
1388551_at	1013	Pcdhgc3	AW434022	protocadherin gamma subfamily C, 3
1387005_at	1013	Ctss	NM_017320	Cathepsin S
1390209_at	1012	Syngr3_predicted	BE097982	Similar to synaptogyrin 3 (LOC302975), mRNA
1373145_at	1011		BI281884	Similar to Vps41 protein (LOC306991), mRNA
1371783_at	1009	LOC290549	AI009936	Similar to heat shock protein (LOC290549), mRNA
1398389_at	1008		AI236136	Transcribed sequences
1395461_at	1005		BI294552	Similar to RIKEN cDNA 2310011J03 (LOC299612), mRNA
1372368_at	1001	Stch	AI230431	stress 70 protein chaperone, microsome-associated, 60kD human homolog
1388390_at	1000	Eif3s3	AI231784	eukaryotic translation initiation factor 3, subunit 3 gamma, 40kDa
1370280_at	996.5	Hprt	M86443	hypoxanthine guanine phosphoribosyl transferase
1371547_at	994.3		BI282112	Similar to C10 (LOC297591), mRNA
1368277_at	994.3	Ppp3ca	NM_017041	Protein phosphatase 3, catalytic subunit, alpha isoform
1371362_at	993.9	Ddx17	BI285402	Similar to KDEL (Lys-Asp-Glu-Leu) endoplasmic reticulum protein retention receptor 3 (LOC315131), mRNA
1371597_at	990.5	Rnf187_predicted	BI281621	Similar to tripartite motif protein 11 (LOC360533), mRNA
1390356_at	989.8		AW535401	Transcribed sequences
1384187_at	985.5	Ap1s2_predicted	BF551686	UI-R-C1-kk-e-12-0-UI.r1 UI-R-C1 Rattus norvegicus cDNA clone UI-R-C1-kk-e-12-0-UI 5', mRNA sequence.
1370029_at	983.5	Ctbp1	NM_019201	C-terminal binding protein 1
1383161_a_at	982.6		AI008646	EST203097 Normalized rat embryo, Bento Soares Rattus sp. cDNA clone REMBB18 3' end, mRNA sequence.
1368523_at	982.4	Cadps	NM_013219	Ca<2+-dependent activator protein for secretion
1398626_s_at	981.7	Actr2	AW920881	Similar to actin-related protein 2 (LOC289820), mRNA
1373133_at	980.8	LOC500282	BF410786	Transcribed sequence with strong similarity to protein ref:NP_060654.1 (H.sapiens) hypothetical protein FLJ10702 [Homo sapiens]
1370825_a_at	979	Cdc42	AA925473	cell division cycle 42 homolog (S. cerevisiae)
1398752_at	979	2015-09-01	NM_133297	Selenoprotein
1398892_at	973.7	re1	BI287960	epididymal secretory protein 1
1375220_at	973.3	LOC301123	AA818971	Similar to RE70703p-like protein (LOC301123), mRNA
1376570_at	972.9	Cct5	BF417274	chaperonin containing TCP1, subunit 5 (epsilon)
1368402_at	971.4	Dncli2	NM_031026	Dynein, cytoplasmic, light intermediate polypeptide 2
1367467_at	971.4	RGD1309562_predicted	BG380638	Similar to nitrogen fixation cluster-like (LOC288740), mRNA
1370296_at	971.3	Scp2	M34728	Sterol carrier protein 2
1371941_at	970.9		AI411390	Similar to RIKEN cDNA 5230400G24 (LOC364229), mRNA
1367599_at	969.4	Atp5g1	NM_017311	ATP synthase, H+ transporting, mitochondrial F0 complex, subunit c (subunit 9), isoform 1
1372446_at	968.8	Ppp1r2	AI172276	protein phosphatase 1, regulatory (inhibitor) subunit 2
1379243_at	968.5	Ndufa6_predicted	AA819547	Similar to NADH dehydrogenase (ubiquinone) 1 alpha subcomplex, 6 (B14); NADH dehydrogenase (ubiquinone) 1 alpha subcomplex, 6 (14kD, B14) (LOC315167), mRNA
1388357_at	968.5	Cdh22	BI282972	Transcribed sequence with weak similarity to protein prf:2208351A (H.sapiens) 2208351A syntrophin:ISOTYPE=alpha1 [Homo sapiens]
1372528_at	968.5	Nsf	AI102069	N-ethylmaleimide sensitive factor
1369588_a_at	968.4	Atpi	NM_012915	ATPase inhibitor
1370873_at	967.6	Calm3	AI411316	calmodulin 3
1367559_at	965	Ftl1	L01122	Ferritin light chain 1
1376209_at	964.9	RGD1311310_predicted	BG669208	Similar to hypothetical protein supported by AL449243 (LOC315166), mRNA
1370243_a_at	964.8	Ptma	AI178772	prothymosin alpha
1389221_at	964.6	Mmd2_predicted	BI296275	Similar to monocyte-to-macrophage differentiation factor 2 (LOC304301), mRNA
1373277_at	963.5	Tm2d3_predicted	BG373457	Similar to BBP-like protein 2 (LOC292995), mRNA
1370253_at	963.3	Rpl22	AI228150	ribosomal protein L22
1373351_at	962.5	Ank2	BI286775	Transcribed sequences
1374554_at	961.9	RGD1308048_predicted	BF281325	Similar to HT014 (LOC298557), mRNA
1372242_at	961.1		AI169598	Similar to RNA helicase (LOC317335), mRNA
1377722_at	959.6	Atp6v1g2	BE100072	LOC368044 (LOC368044), mRNA
1368505_at	959.6	Rgs4	NM_017214	Regulator of G-protein signaling 4
1371490_at	959.1	Hsbp1	BG666149	heat shock factor binding protein 1
1373346_at	958.8	RGD1306508_predicted	AI009492	Similar to hypothetical protein CL25084 (LOC289874), mRNA
1385924_at	958.7		AI454060	Transcribed sequences
1367452_at	958	Sumo2	NM_133594	SMT3 suppressor of mif two 3 homolog 2 (yeast)
1398365_at	957.5	RGD1305061	AI171466	Similar to RIKEN cDNA 2700055K07 (LOC291966), mRNA
1368170_at	954.9	Slc6a1	NM_024371	GABA transporter protein
1367819_at	954.1	Got2	NM_013177	Glutamate oxaloacetate transaminase 2
1389713_at	951.7	LOC296637	AI602851	Transcribed sequence with weak similarity to protein ref:NP_037450.1 (H.sapiens) hypothetical protein LQFBS-1 [Homo sapiens]
1371476_at	951.6	Cops4	AI411531	Similar to COP9 complex subunit 4 (LOC360915), mRNA
1378065_at	950		BI274450	Transcribed sequence with weak similarity to protein ref:NP_509066.1 (C.elegans) C03B1.10.p [Caenorhabditis elegans]
1388783_at	950		BE107162	Transcribed sequences
1374413_at	948.9	Ubl3	BM386522	Similar to ubiquitin-like 3 (LOC363869), mRNA
1372126_at	948.8	Fem1b_predicted	BI288075	Transcribed sequences
1388332_at	947.7	Rac1	AA799542	ras-related C3 botulinum toxin substrate 1 (rho family, small GTP binding protein Rac1)
1389964_at	946.2	Ndufab1_predicted	AA944343	Similar to Acyl carrier protein, mitochondrial precursor (ACP) (NADH-ubiquinone oxidoreductase 9.6 kDa subunit) (CI-SDAP) (LOC293453), mRNA
1388586_at	945	Synj1	BG372397	synaptojanin 1
1371666_at	944	Csp	BM385852	cysteine string protein
1381976_at	943.8		BE103004	Similar to kinesin-like protein KIF2 (LOC300158), mRNA
1374417_at	942.7		BE113111	Similar to nuclear receptor binding protein; HLS7-interacting protein kinase (LOC315090), mRNA
1367465_at	940.8	Dad1	AI013627	defender against cell death 1
1367833_at	940.6	Sug1	NM_031149	Proteasomal ATPase (SUG1)
1371314_at	936.6	Nedd4a	BM389736	neural precursor cell expressed, developmentally down-regulated gene 4A
1387864_at	935.3	Kidins220	AI169232	kinase D-interacting substance of 220 kDa
1372741_at	935	Sccpdh	AI412013	Similar to RIKEN cDNA C330023F11 (LOC305021), mRNA
1371711_at	934.3		AA800689	Transcribed sequences
1397246_at	933.9	Ntrk2	BE102996	Transcribed sequences
1388301_at	933.8	Uqcrc1	BI287993	Similar to ubiquinol-cytochrome c reductase core protein 1 (LOC301011), mRNA
1367496_at	933.8	Tm9sf2	AI179901	Similar to transmembrane 9 superfamily member 2 (LOC306197), mRNA
1398788_at	933	Grp58	NM_017319	Glucose regulated protein, 58 kDa
1388428_at	932.6	Hars2_predicted	BF283222	Transcribed sequence with weak similarity to protein ref:NP_079590.1 (M.musculus) RIKEN cDNA 0610006H08 [Mus musculus]
1370785_s_at	932.5	Tomm20	D63411	Translocase of outer mitochondrial membrane 20 homolog (yeast)
1371589_at	930.4	LOC500954	BM386159	UI-R-CN1-cjf-i-19-0-UI.s1 UI-R-CN1 Rattus norvegicus cDNA clone UI-R-CN1-cjf-i-19-0-UI 3', mRNA sequence.
1398874_at	930	Sca10	BI274345	spinocerebellar ataxia 10 homolog (human)
1373985_at	928.4	RGD1560435_predicted	BI282311	Similar to KIAA1183 protein (LOC308393), mRNA
1367864_at	928.3	Pfkm	NM_031715	Phosphofructokinase, muscle
1373039_at	926.7	TOM70	AI600081	Similar to mKIAA0719 protein (LOC304017), mRNA
1388719_at	926.3	Ubqln1	BI279735	ubiquilin 1
1373967_at	924.9		AI229311	Transcribed sequences
1372953_at	924.8	Ncald	AI101330	Similar to neurocalcin delta (LOC366916), mRNA
1388489_at	924.8	LOC691001	AA875107	Similar to NADH-ubiquinone oxidoreductase B9 subunit (Complex I-B9) (CI-B9) (LOC361494), mRNA
1376706_at	923.4		BG373822	Transcribed sequences
1371851_at	921	MGC72968	BM383811	Unknown (protein for MGC:72968)
1383195_at	920.2		AW521311	UI-R-BO0-agl-a-11-0-UI.s1 UI-R-BO0 Rattus norvegicus cDNA clone UI-R-BO0-agl-a-11-0-UI 3', mRNA sequence.
1372522_at	917.4	RGD1310061	AI556235	Similar to hypothetical protein FLJ10154 (LOC290912), mRNA
1368912_at	917.1	Trh	M12138	Thyrotropin releasing hormone
1388455_at	916.2	Gng10	AA799996	guanine nucleotide binding protein 10
1383361_at	914.7	Dnajb6	BM383741	Similar to DnaJ homolog subfamily B member 6 (Heat shock protein J2) (HSJ-2) (MRJ) (mDj4) (LOC288136), mRNA
1371820_at	914.3	Mesdc2	BI282064	Similar to Mesoderm development candidate 2 (LOC308796), mRNA
1374459_at	912.5	Alg2	AI178448	Similar to hypothetical protein FLJ14511; homolog of yeast ALG2 (LOC313231), mRNA
1383938_at	912.4	RGD1566426_predicted	BI286738	UI-R-CT0s-car-b-08-0-UI.s1 UI-R-CT0s Rattus norvegicus cDNA clone UI-R-CT0s-car-b-08-0-UI 3', mRNA sequence.
1377455_at	911.5	Slc6a11	BE106526	solute carrier family 6 (neurotransmitter transporter, GABA), member 11
1388645_at	911.4	RGD1307982	AI175494	Similar to RIKEN cDNA 2810409H07 (LOC296488), mRNA
1379906_at	911.1	Atp1b2	BM385311	Transcribed sequences
1371328_at	910.3	Amfr_predicted	BM986552	Similar to autocrine motility factor receptor (LOC361367), mRNA
1388356_at	909.9	S100a16_predicted	AI406499	Similar to RIKEN cDNA 2300002L21 (LOC361991), mRNA
1390097_at	909.1	Tspyl4	BI281738	Similar to RIKEN cDNA 2610102M01 (LOC309828), mRNA
1385534_at	909.1	Ngfrap1	BG381021	UI-R-CT0-bug-c-06-0-UI.s1 UI-R-CT0 Rattus norvegicus cDNA clone UI-R-CT0-bug-c-06-0-UI 3', mRNA sequence.
1373650_at	907.9	Cmas	AI172078	Similar to cytidine monophospho-N-acetylneuraminic acid synthetase (LOC312826), mRNA
1367873_at	907.4	Atp6ap1	NM_031785	ATPase, H+ transporting, lysosomal (vacuolar proton pump), subunit 1
1372440_at	905.1	Serpine2	BI275818	serine (or cysteine) proteinase inhibitor, clade E, member 2
1367949_at	903.9	Penk-rs	NM_017139	Preproenkephalin, related sequence
1368216_at	903.6	Rab28	NM_053978	RAB28, member RAS oncogene family
1372921_at	902		AI073219	Transcribed sequences
1395714_at	900.5		AT005664	AT005664 rat brain Rattus norvegicus cDNA clone 73-P7-1(37), mRNA sequence.
1376242_at	900.2		BF402365	Transcribed sequences
1386886_at	900.2	Cd164	NM_031812	CD164 antigen
1388550_at	899.1	Rad23b	BI295122	Similar to MHR23B (LOC298012), mRNA
1371590_s_at	897.4	LOC500954	BM386159	UI-R-CN1-cjf-i-19-0-UI.s1 UI-R-CN1 Rattus norvegicus cDNA clone UI-R-CN1-cjf-i-19-0-UI 3', mRNA sequence.
1371912_at	896.9	Ndufs7	AI231358	Similar to NADH dehydrogenase (ubiquinone) Fe-S protein 7 (LOC362837), mRNA
1388333_at	895.8	Rbx1	BF291171	Similar to ring-box 1; ring-box protein 1 (LOC300084), mRNA
1374385_at	894.8	RGD1561319_predicted	AI009789	Transcribed sequence with strong similarity to protein pir:S58529 (H.sapiens) S58529 alpha-complex protein 1 - human
1371309_at	894.1	Tegt	BI276999	testis enhanced gene transcript
1374548_at	894	Aff4_predicted	BE104797	Ac1177 mRNA, complete cds
1388882_at	893.6	Fkbp3_predicted	AA891798	Similar to 25 kDa FK506-binding protein (LOC299104), mRNA
1371796_at	893.5	Tmx2	AA799476	Similar to RIKEN cDNA 2310042M24 (LOC295701), mRNA
1398598_at	893	Dst_predicted	BF549679	Similar to bullous pemphigoid antigen 1-b (LOC316313), mRNA
1388819_at	891.5	Scamp1	BM386698	secretory carrier membrane protein 1
1372907_at	890.7	Atp6v0e2	BI285242	Transcribed sequence with weak similarity to protein sp:O15342 (H.sapiens) VA0H_HUMAN Vacuolar ATP synthase subunit H
1398887_at	890.5	RGD1562501_predicted	BE113217	Similar to late endosomal/lysosomal MP1 interacting protein (LOC295234), mRNA
1373269_at	887.3		AI407751	EST236041 Normalized rat ovary, Bento Soares Rattus sp. cDNA clone ROVEA21 3' end, mRNA sequence.
1389147_at	886.2		BE116020	Transcribed sequence with strong similarity to protein pdb:1LBG (E. coli) B Chain B, Lactose Operon Repressor Bound To 21-Base Pair Symmetric Operator Dna, Alpha Carbons Only
1367656_at	885.6	Psmb7	NM_053532	Proteasome (prosome, macropain) subunit, beta type 7
1372334_at	885.4		AW144821	EST291940 Normalized rat embryo, Bento Soares Rattus sp. cDNA clone RGICJ09 5' end similar to H.sapien hypothetical protein KIAA0567, mRNA sequence.
1387133_at	884.8	Calb2	NM_053988	Calbindin 2
1388313_at	883.4	Rps25	BM389289	ribosomal protein s25
1387031_at	882.9	Erp29	U36482	Endoplasmic retuclum protein 29
1368275_at	882.5	Sc4mol	NM_080886	Sterol-C4-methyl oxidase-like
1383435_at	882.3	Scn3b	BF542912	Transcribed sequence with moderate similarity to protein sp:P00722 (E. coli) BGAL_ECOLI Beta-galactosidase
1398884_at	881.1	Pfdn5_predicted	BM384924	Similar to Prefoldin subunit 5 (C-myc binding protein Mm-1) (Myc modulator 1) (EIG-1) (LOC300257), mRNA
1398930_at	880.9	Atp6v0b_predicted	BI278546	Similar to ATPase, H+ transporting, V0 subunit B; ATPase, H+ transporting, lysosomal (vacuolar proton pump); ATPase, H+ transporting, lysosomal 21kDa, V0 subunit B; lysosomal 21kDa (LOC298451), mRNA
1386973_a_at	879.9	Mapk8ip	NM_053777	Mitogen activated protein kinase 8 interacting protein
1372395_at	879.6	RGD1565757_predicted	AA850978	Transcribed sequences
1367643_at	879.2	Bsg	NM_012783	Basigin
1373977_at	879.1	Kif5c_predicted	BE108253	Transcribed sequences
1380828_at	878.5	Gabra1	AI145413	Transcribed sequences
1375305_at	878.5	RGD1563912_predicted	BI282028	LOC362256 (LOC362256), mRNA
1399018_at	878.3	RGD1307981_predicted	AI410301	Similar to cisplatin resistance-associated overexpressed protein (LOC360602), mRNA
1388632_at	878.2	Rab6b_predicted	BG665929	Transcribed sequences
1367827_at	877.7	Ppp2cb	NM_017040	Protein phosphatase 2a, catalytic subunit, beta isoform
1371346_at	876.9	Ndufb6_predicted	AI104528	Similar to NADH dehydrogenase (LOC297990), mRNA
1372790_at	875.5	Mdh1	BG671530	malate dehydrogenase 1
1386985_at	874.8	Gstm1	M28241	Glutathione S-transferase, mu 1
1371388_at	874	Pdhb	BM389223	Similar to pyruvate dehydrogenase (lipoamide) beta (LOC289950), mRNA
1373432_at	873.4	Marcks	BE111604	Rat mRNA
1398941_at	871.9	Pcbp2	AI170413	Similar to nucleic acid binding protein (LOC363005), mRNA
1370069_at	871	Slc12a5	NM_134363	Solute carrier family 12, (potassium-chloride transporter) member 5
1380191_s_at	869.6	Txnl	BF555110	thioredoxin-like (32kD)
1389343_at	869	RGD1560187_predicted	H35203	Similar to protein of fungal metazoan origin like (11.1 kD) (2C514) (LOC362641), mRNA
1375575_at	867.7	Camk2b	BF403410	UI-R-CA1-biy-m-22-0-UI.s1 UI-R-CA1 Rattus norvegicus cDNA clone UI-R-CA1-biy-m-22-0-UI 3', mRNA sequence.
1369065_a_at	867.5	Atp2a2	NM_017290	ATPase, Ca++ transporting, cardiac muscle, slow twitch 2
1371505_at	867.1	Hnrpc	BG381750	Similar to Heterogeneous nuclear ribonucleoproteins C1/C2 (hnRNP C1 / hnRNP C2) (LOC290046), mRNA
1371482_at	866.7	Ndufs2	AA851675	Similar to NADH dehydrogenase (ubiquinone) Fe-S protein 2 (LOC289218), mRNA
1371409_at	866	RGD1562987_predicted	AI231196	Transcribed sequences
1371682_at	865.3	Map1lc3a	AI177372	microtubule-associated protein 1 light chain 3 alpha
1372182_at	864.8	Pfkp	BM389769	Transcribed sequence with moderate similarity to protein ref:NP_002618.1 (H.sapiens) phosphofructokinase, platelet; Phosphofructokinase, platelet type [Homo sapiens]
1371572_at	863.4	App	BM986220	amyloid beta (A4) precursor protein
1377617_at	863.3	Pura_predicted	BF550438	Transcribed sequences
1386952_a_at	863.2	Dncic2	NM_053880	Dynein, cytoplasmic, intermediate polypeptide 2
1367586_at	862.8	Ldha	NM_017025	Lactate dehydrogenase A
1373365_at	862.7	Cmpk	AI100861	Similar to UMP-CMP kinase (LOC298410), mRNA
1374081_at	862.4	Casc4_predicted	AI011704	Similar to H63 breast cancer expressed gene isoform a; gene associated with HER-2/neu overexpression (LOC362204), mRNA
1367677_at	862.1	Prdx5	NM_053610	Peroxiredoxin 5
1370278_at	862	Atp5d	U00926	ATP synthase, H+ transporting, mitochondrial F1 complex, delta subunit
1376283_at	859.7		BG378070	Transcribed sequences
1388348_at	859	rELO1	BI278590	fatty acid elongase 1
1372479_at	858		AI175666	Transcribed sequences
1375705_at	857.1	Gnb1	AI103622	guanine nucleotide binding protein, beta 1
1370264_at	856.8	Syne1	BI288556	nesprin-1
1398969_at	856.8	Mgea5	BE104323	meningioma expressed antigen 5 (hyaluronidase)
1389857_at	856.5	LOC680354	BG378874	Similar to pp21 homolog (LOC294067), mRNA
1399095_at	855.9	Sumo1	AI407918	Similar to Chain , Structure Determination Of The Small Ubiquitin-Related Modifier Sumo-1, Nmr, 10 Structures (LOC301442), mRNA
1398777_at	855.6	Psmb6	NM_057099	Proteasome (prosome, macropain) subunit, beta type 6
1371544_at	854.2	LOC681415	BE109666	Similar to Enhancer of rudimentary homolog (LOC299175), mRNA
1371568_at	853.5	Sncb	AI145381	synuclein, beta
1376183_at	853.4	Dpp6	AI101484	dipeptidylpeptidase 6
1367895_at	853.3	Hnrpk	AI577321	Transcribed sequence with strong similarity to protein ref:NP_112552.1 (H.sapiens) heterogeneous nuclear ribonucleoprotein K, isoform b; dC-stretch binding protein; transformation upregulated nuclear protein [Homo sapiens]
1367848_at	852.2	Dctn1	NM_024130	Dynactin 1
1388376_at	851.8	RGD1309710_predicted	AI235498	Similar to RIKEN cDNA 0610038D11 (LOC293700), mRNA
1372336_at	851.7		BE115454	UI-R-BS1-axw-a-08-0-UI.s1 UI-R-BS1 Rattus norvegicus cDNA clone UI-R-BS1-axw-a-08-0-UI 3', mRNA sequence.
1386885_at	850	Ech1	NM_022594	Enoyl coenzyme A hydratase 1, peroxisomal
1371840_at	849.2	Edg1	BI295971	endothelial differentiation sphingolipid G-protein-coupled receptor 1
1376171_at	848.9	Usp11	AA851303	Transcribed sequence with moderate similarity to protein prf:2209322A (H.sapiens) 2209322A UHX1 gene [Homo sapiens]
1367706_at	848.8	Vdac1	NM_031353	Voltage-dependent anion channel 1
1388417_at	847.2	Anapc5_predicted	BI281876	Similar to anaphase-promoting complex subunit 5; periodontal ligament fibroblast protein (LOC288671), mRNA
1377720_x_at	846.2		AA892765	EST196568 Normalized rat kidney, Bento Soares Rattus sp. cDNA clone RKIAX04 3' end, mRNA sequence.
1371336_at	843.7	Hn1	AA942716	Similar to HN1 (LOC287828), mRNA
1389652_at	843.6		AI171655	Transcribed sequences
1371342_at	843.4	Cyc1_predicted	BI277021	Similar to cytochrome c-1 (LOC300047), mRNA
1375692_at	842.3		AI229025	Transcribed sequences
1375189_at	842.1	Edf1	BI285635	endothelial differentiation-related factor 1
1371656_at	840.9	Cct4	BI283657	chaperonin subunit 4 (delta)
1372251_at	840	Rbm5	BI282892	Similar to RNA binding motif protein 5 (LOC300996), mRNA
1367760_at	839.2	Map2k1	D13341	Mitogen activated protein kinase kinase 1
1372100_at	839	Tmem50a_predicted	BI283746	Similar to Small membrane protein 1 (LOC298552), mRNA
1388308_at	838.9		AA800576	EST190073 Normalized rat lung, Bento Soares Rattus sp. cDNA clone RLUAB44 3' end, mRNA sequence.
1371386_at	837.9	RGD1306643_predicted	AI407975	Similar to Protein C9orf10 (LOC291019), mRNA
1375720_at	837.2	Gabbr1	AI171785	gamma-aminobutyric acid (GABA) B receptor, 1
1382150_at	836.2	RGD1305072	BG377042	Transcribed sequence with strong similarity to protein ref:NP_080441.1 (M.musculus) RIKEN cDNA 1200007B05 [Mus musculus]
1371511_at	834.9	Arpc2_predicted	AI009775	Similar to actin related protein 2/3 complex subunit 2; ARP2/3 protein complex subunit 34 (LOC301511), mRNA
1373578_at	834.7	Trim2	BM386413	Transcribed sequence with strong similarity to protein sp:P07197 (H.sapiens) NFM_HUMAN Neurofilament triplet M protein
1375295_at	832.5	Cs	AI009657	citrate synthase
1370817_at	831	Spc21	AB022714	Signal peptidase 21kDa subunit
1388442_at	830.8	Canx	AA848326	calnexin
1367510_at	830.6	RGD1304696	BG381690	Similar to hypothetical protein FLJ22625 (LOC307180), mRNA
1368564_at	829.7	Slc17a6	NM_053427	Solute carrier family 17 (sodium-dependent inorganic phosphate cotransporter), member 6
1371989_at	829.7	Hmgn3	BM386357	Similar to high mobility group nucleosomal binding domain 3 isoform HMGN3a; HMGN3a,HMGN3b,TRIP7 (LOC300865), mRNA
1369310_at	828.3	Basp1	NM_022300	Brain abundant, membrane attached signal protein 1
1371380_at	828	Pdha1	AI411413	Similar to pyruvate dehydrogenase (LOC306640), mRNA
1367500_at	826.1	LOC680532	AI169461	Transcribed sequence with strong similarity to protein ref:NP_006295.1 (H.sapiens) deleted in split-hand/split-foot 1 region [Homo sapiens]
1371302_at	826	LOC502663	AI406651	Similar to Small EDRK-rich factor 2 (4F5rel) (h4F5rel) (Gastric cancer-related protein VRG107) (LOC296103), mRNA
1398768_at	825.5	Rbbp7	NM_031816	Retinoblastoma binding protein 7
1371710_at	825.2	Etnk1_predicted	BM391283	Transcribed sequences
1372430_at	824.8	RGD1311739	H31887	Similar to RIKEN cDNA 1700037H04 (LOC311428), mRNA
1398770_at	824.8	Rpl36a	NM_031105	Large subunit ribosomal protein L36a
1375882_at	824.1	Ppp3cb	BG380745	protein phosphatase 3, catalytic subunit, beta isoform
1373223_at	823.2		AI101361	Transcribed sequences
1374703_at	821.7		BI304209	Transcribed sequence with weak similarity to protein prf:2018199A (E. coli) 2018199A beta lactamase IRT-4 [Escherichia coli]
1388960_at	821.3	Pp	AI412958	pyrophosphatase
1373127_at	821.1		BM383645	Transcribed sequence with moderate similarity to protein pdb:1LBG (E. coli) B Chain B, Lactose Operon Repressor Bound To 21-Base Pair Symmetric Operator Dna, Alpha Carbons Only
1372707_at	820.6	Rab6	AI412961	RAB6, member RAS oncogene family
1388705_at	820.3	RGD1565037_predicted	BI282694	Transcribed sequence with moderate similarity to protein ref:NP_536355.1 (H.sapiens) selenoprotein SelM [Homo sapiens]
1371249_at	819.9	Xbp1	BF417262	Similar to hepatocarcinogenesis-related transcription factor - rat (LOC289754), mRNA
1367690_at	819.4	Ssr4	NM_017199	Signal sequence receptor 4
1389279_at	818.7		BM386204	Similar to N-acetylglucosaminyltrasnferase IVb (LOC303100), mRNA
1398409_at	818.5	St13	AA850428	suppression of tumorigenicity 13 (colon carcinoma) Hsp70-interacting protein
1367466_at	818.2	Prpf8	AI406518	Similar to splicing factor Prp8 (LOC287530), mRNA
1388361_at	817.8	LOC681418	BI303856	Similar to NADH dehydrogenase (ubiquinone) 1 beta subcomplex, 10, 22kDa; NADH dehydrogenase (ubiquinone) 1 beta subcomplex, 10 (22kD, PDSW) (LOC287121), mRNA
1372982_at	817.8	Ppp3r1	BF387153	protein phospatase 3, regulatory subunit B, alpha isoform,type 1
1388811_at	816	Syn2	BF401593	Transcribed sequences
1371729_at	814.9	Ypel5	AI169150	Similar to Yippee homolog (CGI-127) (LOC298792), mRNA
1371254_at	814.3	Uqcrfs1	AI179382	Similar to RIKEN cDNA 4430402G14 (LOC291103), mRNA
1379371_at	814.2		BF284791	Transcribed sequences
1388454_at	812.9	RGD1562933_predicted	AI230759	Transcribed sequence with strong similarity to protein sp:O95190 (H.sapiens) OAZ2_HUMAN Ornithine decarboxylase antizyme 2
1387773_at	812.6	Cycs	NM_012839	Cytochrome c, somatic
1371531_at	811.5		AI012962	EST207413 Normalized rat spleen, Bento Soares Rattus sp. cDNA clone RSPBA38 3' end, mRNA sequence.
1372806_at	809.9	Vps35	AA955295	vacuolar protein sorting 35
1373548_at	809	Wdr68_predicted	BE107518	Transcribed sequences
1388320_at	808.6	MGC72638	AI412117	Unknown (protein for MGC:72638)
1387805_at	807	Bnip3	NM_053420	BCL2/adenovirus E1B 19 kDa-interacting protein 3
1371641_at	806.4	RGD1562884_predicted	BM388827	Similar to CCTeta, eta subunit of the chaperonin containing TCP-1 (CCT) (LOC297406), mRNA
1370042_at	805.3	Stmn2	BG668493	stathmin-like 2
1374188_at	803.9	Tloc1	AI103194	Similar to Ab2-292 (LOC294912), mRNA
1367470_at	803.7	Sar1a	AA851321	Similar to SAR1a gene homolog (LOC361842), mRNA
1372068_at	803.3	BS69	BI289543	BS69 protein
1388403_at	803.1	LOC361596	AI172491	Similar to NADP+-specific isocitrate dehydrogenase (LOC293043), mRNA
1398873_at	802.7	Hnrpl	BI279608	heterogeneous nuclear ribonucleoprotein L
1388795_at	801.2		AI101500	Transcribed sequences
1382882_x_at	799.7		AA963228	Transcribed sequences
1368165_at	799.5	Prps1	NM_017243	Phosphoribosyl pyrophosphate synthetase 1
1398947_at	799.4	Pum2	BE107358	Similar to PUM1 (LOC298874), mRNA
1387653_at	798	Tsnax	BI283853	translin-associated factor X
1367635_at	797.1	P4hb	NM_012998	Prolyl 4-hydroxylase, beta polypeptide
1374656_at	794.2	Sec6	AA851443	RSec6 protein
1398828_at	793.6	Fkbp1a	U09386	FK506-binding protein 1a
1373051_at	793.3	LOC246046	BM383988	liver regeneration p-53 related protein
1372123_at	792.6	Sdhb_predicted	AI172320	Similar to succinate dehydrogenase Ip subunit (LOC298596), mRNA
1371434_at	792.5		AI172362	Transcribed sequences
1376702_at	792.2	Mlc1_predicted	AI228307	Similar to KIAA0027 protein (LOC315215), mRNA
1388379_at	791.4	Ptpn11	AI172465	protein tyrosine phosphatase, non-receptor type 11
1397227_at	790.8	Tmem35	BE120895	Similar to RIKEN cDNA 9030603L14 (LOC308134), mRNA
1387897_at	790.6	Cnp1	L16532	cyclic nucleotide phosphodiesterase 1
1371618_s_at	790.1	Tubb3	AI229029	tubulin, beta 3
1372827_at	789.5	Ppid	AA957342	Similar to peptidylprolyl isomerase D (cyclophilin D) (LOC316726), mRNA
1375745_at	789.2	Gnaq	BE117491	heterotrimeric guanine nucleotide-binding protein alpha q subunit
1367531_at	789	Wbscr1	BG666846	Similar to Wbscr1 (LOC288599), mRNA
1367462_at	787.6	Capns1	U10861	calpain, small subunit 1
1388870_at	786.2	RGD1560397_predicted	BF284305	Transcribed sequence with moderate similarity to protein pdb:1LBG (E. coli) B Chain B, Lactose Operon Repressor Bound To 21-Base Pair Symmetric Operator Dna, Alpha Carbons Only
1373067_at	785.2	Catnb	AI102738	beta-catenin
1367854_at	784.6	Acly	NM_016987	ATP citrate lyase
1392912_at	784.4	Cacybp	BG664561	Similar to calcyclin binding protein (LOC289144), mRNA
1367857_at	784.2	Fads1	NM_053445	Fatty acid desaturase 1
1369008_a_at	783.6	Olfm1	NM_053573	Olfactomedin 1
1398763_at	783.4	Hsd17b12	NM_019352	Translocase of inner mitochondrial membrane 23 homolog (yeast)
1371375_at	783	Dstn	BI285599	Transcribed sequences
1369927_at	782.8	Mor1	NM_031151	Malate dehydrogenase, mitochondrial
1370295_at	781.6	Nme1	D13374	Expressed in non-metastatic cells 1
1376092_at	780.2		BF396614	Transcribed sequence with weak similarity to protein sp:O00401 (H.sapiens) WASL_HUMAN Neural Wiskott-Aldrich syndrome protein
1389965_at	779.6	Tgoln2	AA799818	Transcribed sequence with strong similarity to protein prf:2018199A (E. coli) 2018199A beta lactamase IRT-4 [Escherichia coli]
1388925_at	779.5	Sirt5	AI171547	Similar to RIKEN cDNA 0610012J09 (LOC306840), mRNA
1367678_at	779.5	Sdha	NM_130428	Succinate dehydrogenase complex, subunit A, flavoprotein (Fp)
1371639_at	779.3	Vps29_predicted	BF291006	Similar to vacuolar protein sorting 29 isoform 2; vacuolar sorting protein VPS29/PEP11; vacuolar protein sorting 29 (yeast homolog); retromer protein; x 007 protein (LOC288666), mRNA
1369944_at	779.1	Mlp	NM_030862	MARCKS-like protein
1379942_at	778.8	RGD1565646_predicted	AA858564	Transcribed sequences
1374414_at	775.8	RGD1306844	AI412962	Similar to RIKEN cDNA 1300010M03 (LOC363252), mRNA
1383963_at	775.6		AW521925	Transcribed sequences
1389049_at	775.4		BM382847	Transcribed sequence with moderate similarity to protein sp:P00722 (E. coli) BGAL_ECOLI Beta-galactosidase
1389334_at	775.2	Ndufa10	BI277594	R.norvegicus mRNA for 3'UTR of CDK5 (unknown) protein
1389301_at	774.9		AI176665	Transcribed sequences
1398894_at	772.7	MGC72959	AI178763	Unknown (protein for MGC:72959)
1377731_at	772.7	RGD1560600_predicted	AI454091	Similar to small unique nuclear receptor co-repressor (LOC289810), mRNA
1373484_at	772.7	Klhl13	AI179828	Transcribed sequences
1374432_at	772.5	Alcam	BE118251	activated leukocyte cell adhesion molecule
1394022_at	772.2	Idb4	BE116009	inhibitor of DNA binding 4
1398819_at	771.6	Dnaja1	NM_022934	DnaJ-like protein
1398858_at	769		D37934	Rat mRNA for 5E5 antigen, complete cds.
1375090_at	768.7		AI579005	Transcribed sequence with weak similarity to protein pir:A43932 (H.sapiens) A43932 mucin 2 precursor, intestinal - human
1372665_at	768.7	Psat1	AI230228	phosphoserine aminotransferase 1
1389040_at	768.6		AI170825	Similar to PEST-containing nuclear protein (LOC288165), mRNA
1368051_at	767.7	Hsd17b12	NM_032066	Translocase of inner mitochondrial membrane 23 homolog (yeast)
1373193_at	767	LOC690089	BE108670	Transcribed sequence with moderate similarity to protein ref:NP_004536.1 (H.sapiens) NADH dehydrogenase
1388978_at	766.8		BF283704	Similar to RIKEN cDNA 2010200I23 (LOC300857), mRNA
1370024_at	766.6	Fabp7	NM_030832	Fatty acid binding protein 7, brain
1371405_at	765.5	RGD1565095_predicted	BE109143	Ac1054 mRNA, complete cds
1374742_at	765.3		AA943983	EST199482 Normalized rat embryo, Bento Soares Rattus sp. cDNA clone REMAA10 3' end, mRNA sequence.
1387857_at	765.2	Stx7	AI406531	syntaxin 7
1370170_at	764.9	Hnrpu	AI177494	transporter protein; system N1 Na+ and H+-coupled glutamine transporter
1376337_at	763.9	Smarca2	AI170385	Transcribed sequences
1385016_at	763.6	RGD1560784_predicted	AI136882	Transcribed sequences
1398910_at	763.6	Stub1	BI280327	Similar to carboxy terminus of Hsp70-interacting protein (LOC287155), mRNA
1371810_at	763.3	Plekhf2_predicted	BF284093	Transcribed sequences
1367509_at	762.2	RGD1560991_predicted	AI231812	CDNA clone IMAGE:6886947, partial cds
1371940_at	761.8	LOC362587	AW920000	Similar to microtubule-actin crosslinking factor (LOC298511), mRNA
1379330_s_at	761.5	LOC685729	AI600082	Transcribed sequence with moderate similarity to protein ref:NP_115527.1 (H.sapiens) HNF1-alpha dimerization cofactor [Homo sapiens]
1388862_at	760.9	Txnl	AI412143	thioredoxin-like (32kD)
1371350_at	760.9	Mat2a	AI412159	Similar to S-adenosylmethionine synthetase gamma form (Methionine adenosyltransferase) (AdoMet synthetase) (MAT-II) (LOC288933), mRNA
1367694_at	760.6	Hadhb	NM_133618	Hydroxyacyl-Coenzyme A dehydrogenase/3-ketoacyl-Coenzyme A thiolase/enoyl-Coenzyme A hydratase (trifunctional protein), beta subunit
1386867_at	759.8	Brp44l	NM_133561	Brain protein 44-like
1389556_at	758.9	Kifap3_predicted	BI286000	Similar to KAP3A (LOC289168), mRNA
1399013_at	758.9	RGD1310905_predicted	AI412609	Similar to RIKEN cDNA 2610318K02 (LOC296049), mRNA
1373775_at	758.7	Nub1	AI232313	Similar to NEDD8 ultimate buster-1 (LOC296731), mRNA
1398330_at	758.7	Stxbp1	BM388715	syntaxin binding protein 1
1371645_at	757.7	Sdf2_predicted	BI284339	Similar to Stromal cell-derived factor 2 precursor (SDF-2) (LOC287470), mRNA
1371758_at	756.4	Ufc1	BM986259	Similar to RIKEN cDNA 1110021H02; EST AA062310 (LOC289220), mRNA
1392530_at	756.3	LOC689938	AI409545	EST237837 Normalized rat kidney, Bento Soares Rattus sp. cDNA clone RKIDW38 3' end, mRNA sequence.
1387088_at	756	Gal	NM_033237	Galanin
1399132_at	754.1	Cul3_predicted	BI285751	UI-R-CU0s-cbp-e-06-0-UI.s1 UI-R-CU0s Rattus norvegicus cDNA clone UI-R-CU0s-cbp-e-06-0-UI 3', mRNA sequence.
1398364_at	753.6	RGD1359529	BF555972	Similar to hypothetical protein dJ465N24.2.1 (LOC362626), mRNA
1388331_at	753	Grp94	BG057543	Similar to Endoplasmin precursor (Endoplasmic reticulum protein 99) (94 kDa glucose-regulated protein) (GRP94) (ERP99) (Polymorphic tumor rejection antigen 1) (Tumor rejection antigen gp96) (LOC362862), mRNA
1383795_at	752.9		BF521753	Transcribed sequences
1396405_at	752.1		BE097557	Transcribed sequences
1371743_at	751.5	Arf1	AA800291	Similar to guanylate kinase (LOC303179), mRNA
1367651_at	750.2	Ctsd	NM_134334	Cathepsin D
1388076_at	750.1	Rda288	AF388527	hypothetical RNA binding protein RDA288
1375433_at	749.5	Disp2_predicted	AI412473	Similar to dispatched B (LOC311324), mRNA
1371612_at	749.3	TSEN34	AI177656	Similar to RIKEN cDNA 0610027F08 (LOC292534), mRNA
1373015_at	748.4	Pak3bp	BI280348	PAK-interacting exchange factor beta
1373082_at	748.2	Pkia	AA893743	protein kinase inhibitor, alpha
1384468_at	746.7		BI283314	Transcribed sequence with weak similarity to protein ref:NP_083693.1 (M.musculus) RIKEN cDNA 9030605E16 [Mus musculus]
1376441_at	746.5	LOC690217	AI102249	Similar to RIKEN cDNA 1810048J11 (LOC314219), mRNA
1372333_at	746.1	LOC685587	BF555033	Similar to small nuclear ribonucleoprotein E (LOC317313), mRNA
1388529_at	745.6	Rtcd1	AI237372	Similar to 2310009A18Rik protein (LOC295395), mRNA
1367716_at	745.6	Cda08	NM_133557	T-cell immunomodulatory protein
1371973_at	745.6	Eif3s6	AI237620	Similar to Eukaryotic translation initiation factor 3 subunit 6 (eIF-3 p48) (eIF3e) (Mammary tumor-associated protein INT-6) (Viral integration site protein INT-6) (LOC299872), mRNA
1370334_at	745.5	Plekhb1	AF081582	Evectin-1
1386978_at	745.4	Bnip3l	NM_080888	BCL2/adenovirus E1B 19 kDa-interacting protein 3-like
1377011_at	744.5	RGD1307034_predicted	BF415061	Similar to hypothetical protein CG003 (LOC304244), mRNA
1371868_at	743.4	Bcas2_predicted	AA851386	Similar to breast carcinoma amplified sequence 2; spliceosome associated protein, amplified in breast cancer (LOC295334), mRNA
1383699_at	743.3		BG673521	Similar to GTP-binding protein ROC2 (LOC291713), mRNA
1398802_at	742.5	Ube2d3	AW435034	ubiquitin-conjugating enzyme E2D 3 (homologous to yeast UBC4/5)
1387342_at	742.1	Gng5	BM389548	G protein gamma-5 subunit
1388394_at	741.5	Aars	BI282672	Similar to Alanyl-tRNA synthetase (Alanine--tRNA ligase) (AlaRS) (LOC292023), mRNA
1372671_at	741.4	Rfk	BI284293	Similar to RIKEN cDNA 0610038L10 gene (LOC317214), mRNA
1398385_at	740.9	RGD1305475_predicted	AI169641	Similar to RIKEN cDNA 1500006O09 (LOC305714), mRNA
1371869_at	740.7	Psma7	BF282262	proteasome (prosome, macropain) subunit, alpha type 7
1371964_at	739.7	Grsf1	BM385050	Similar to G-rich sequence factor-1 (GRSF-1) (LOC305256), mRNA
1399011_at	739.6	Cops6_predicted	AI409481	Similar to COP9 complex subunit 6 (LOC304343), mRNA
1386950_at	738.5	Ppp1cb	NM_013065	Protein phosphatase 1, catalytic subunit, beta isoform
1367731_at	738.4	Gnb1	NM_030987	Guanine nucleotide binding protein, beta 1
1389093_at	738.4	Pak1	BI281735	p21 (CDKN1A)-activated kinase 1
1388377_at	738.2	RGD1308513	AW142717	Similar to coatomer protein complex subunit alpha (LOC304978), mRNA
1367704_at	737.4	Ap2b1	NM_080583	Adaptor-related protein complex 2, beta 1 subunit
1367708_a_at	737.4	Fasn	AI179334	fatty acid synthase
1368514_at	736.4	Maob	NM_013198	Monoamine oxidase B
1374602_at	732.7	Tspyl	BF407207	testis-specific protein, Y-encoded-like
1375855_at	732.5	Epdr2	AI171799	Similar to mammalian ependymin related protein-2 (LOC291180), mRNA
1383381_at	732.4	RGD1560394_predicted	AI030756	UI-R-C0-jd-h-01-0-UI.s1 UI-R-C0 Rattus norvegicus cDNA clone UI-R-C0-jd-h-01-0-UI 3', mRNA sequence.
1372252_at	731.3	Trappc1	BE112892	Similar to MUM2 protein (LOC287427), mRNA
1373639_at	731.1	RGD1565675_predicted	BE115570	Similar to RIKEN cDNA 2410022L05 (LOC290925), mRNA
1371341_at	730.5	Snrpd2_predicted	BG372885	Similar to Small nuclear ribonucleoprotein Sm D2 (snRNP core protein D2) (Sm-D2) (LOC309893), mRNA
1388600_at	729.7		AI011713	Transcribed sequence with moderate similarity to protein pir:I60307 (E. coli) I60307 beta-galactosidase, alpha peptide - Escherichia coli
1371871_at	729.4		AI409731	EST238023 Normalized rat placenta, Bento Soares Rattus sp. cDNA clone RPLDJ05 3' end, mRNA sequence.
1367484_at	728.9	Ube2e2	BM391175	Transcribed sequence with strong similarity to protein sp:P51965 (H.sapiens) UBC6_HUMAN Ubiquitin-conjugating enzyme E2 E1
1398803_at	728.4	Dnch1	NM_019226	Dynein, cytoplasmic, heavy chain 1
1398618_s_at	728.1	RGD1306734_predicted	AW435170	Transcribed sequence with moderate similarity to protein ref:NP_036135.1 (M.musculus) cofactor required for Sp1 transcriptional activation subunit 2
1382329_at	728		AW523888	UI-R-BO0-aie-b-09-0-UI.s1 UI-R-BO0 Rattus norvegicus cDNA clone UI-R-BO0-aie-b-09-0-UI 3', mRNA sequence.
1388850_at	727.5	Hspca	BG671521	heat shock protein 1, alpha
1388963_at	724.3	Astn1	AI102087	Transcribed sequences
1399098_at	724	Glo1	AI103970	glyoxalase 1
1375338_at	723.5	Rab10	AA945841	ras-related protein rab10
1398343_at	723.1	Dnaja4	AI104324	Similar to mmDj4 (LOC300721), mRNA
1387896_at	722.1	Scp2	M62763
1388975_at	721.5	Sucla2_predicted	AA923982	Similar to Succinyl-CoA ligase [ADP-forming] beta-chain, mitochondrial precursor (Succinyl-CoA synthetase, betaA chain) (SCS-betaA) (ATP-specific succinyl-CoA synthetase beta subunit) (LOC361071), mRNA
1372680_at	721.4		AI406310	Similar to Tmc4 protein (LOC308310), mRNA
1371418_at	721.3	Cct2	BG665035	Similar to chaperonin containing TCP-1 beta subunit (LOC299809), mRNA
1398771_at	719.5	Slc3a2	NM_019283	Solute carrier family 3 (activators of dibasic and neutral amino acid transport), member 2
1372460_at	719.3	Pkn3	AI172405	Similar to Set alpha isoform (LOC313310), mRNA
1373044_at	718.3	RGD1565840_predicted	BI285403	Similar to Ga17 protein (LOC295975), mRNA
1387797_at	718.1	Rab7	AA946057	RAB7, member RAS oncogene family
1388612_at	717.1	Ociad1	AI599462	Similar to RIKEN cDNA 6030432N09 (LOC289590), mRNA
1374635_at	717.1	LOC689663	AW527151	Transcribed sequence with strong similarity to protein ref:NP_003803.1 (H.sapiens) a disintegrin and metalloproteinase domain 23 preproprotein [Homo sapiens]
1398904_at	717	Nono	AI599066	Similar to non-POU-domain-containing, octamer binding protein (LOC317259), mRNA
1398970_at	716.7	Tloc1	BI303004	Similar to Ab2-292 (LOC294912), mRNA
1374350_at	716.5		BM382988	Transcribed sequences
1391212_at	716.4	Tceal1	BF418812	Similar to hypothetical protein MGC18752 (LOC302593), mRNA
1375669_at	715.9	Fkbp2_predicted	BI285619	Similar to binding protein (LOC293702), mRNA
1386863_at	715.2	Ppp1ca	NM_031527	Protein phosphatase 1, catalytic subunit, alpha isoform
1371594_at	714.9	Fis1	AA892378	Similar to tetratricopeptide repeat domain 11 (LOC288584), mRNA
1389337_at	714.7		AA946032	Transcribed sequence with moderate similarity to protein pdb:1LBG (E. coli) B Chain B, Lactose Operon Repressor Bound To 21-Base Pair Symmetric Operator Dna, Alpha Carbons Only
1388196_at	714.3	Nckap1	BM383722	UI-R-DM1-ckb-i-21-0-UI.s1 UI-R-DM1 Rattus norvegicus cDNA clone UI-R-DM1-ckb-i-21-0-UI 3', mRNA sequence.
1390493_at	713.3		AI556256	Transcribed sequences
1374681_at	712.7		AW914967	Transcribed sequences
1387078_at	712.5	Inpp4a	NM_031002	Inositol polyphosphate-4-phosphatase, type 1
1373011_at	711.5	LOC619558	BE109520	Similar to Ac1133 (LOC294846), mRNA
1372454_at	711.1	RGD1311899	BG378568	Similar to RIKEN cDNA 2210016L21 gene (LOC288704), mRNA
1383147_at	710.8	Abi2	AW526373	Transcribed sequences
1373319_at	710.4	Ddx1	BF419628	DEAD/H (Asp-Glu-Ala-Asp/His) box polypeptide 1
1398900_at	708.7	Dctn3_predicted	AA893211	Similar to dynactin 3 isoform 1; dynactin light chain (LOC308281), mRNA
1371855_at	708.6		BM390254	Transcribed sequences
1376711_at	707.9	Cldn11	BG673439	claudin 11
1374059_at	706.7		AI177428	Transcribed sequences
1371838_at	706.6	Sfrs2	AI411155	CDNA clone MGC:73009 IMAGE:6889746, complete cds
1371351_at	705.6	MGC112727	AI233192	Similar to hypothetical protein MGC9850 (LOC360762), mRNA
1371379_at	705.4	RGD1563422_predicted	AI011738	Similar to Brain protein 44 (0-44 protein) (LOC289182), mRNA
1388118_at	705	Hibadh	AI176586	3-hydroxyisobutyrate dehydrogenase
1393000_at	702.7	Amph1	AI045970	amphiphysin
1371403_at	701.6	Cct3	AA799545	chaperonin containing TCP1, subunit 3 (gamma)
1389613_at	701.5		AI234712	Similar to chromaffin granule ATPase II homolog (LOC289617), mRNA
1373180_at	701.4		AI227919	Transcribed sequences
1388312_at	700.6		BI274487	Transcribed sequence with weak similarity to protein sp:P04406 (H.sapiens) G3P2_HUMAN Glyceraldehyde 3-phosphate dehydrogenase, liver
1388704_at	700.4		AA892394	Similar to CUG triplet repeat RNA-binding protein 1 (CUG-BP1) (RNA-binding protein BRUNOL-2) (Deadenylation factor CUG-BP) (Deadenylation factor EDEN-BP) (Brain protein F41) (LOC362160), mRNA
1392543_at	699	LOC685491	BI293462	Similar to retinoblastoma-binding protein mRbAp48 (LOC313048), mRNA
1389288_at	698.1	Ndufa2_predicted	BI279838	Similar to NADH dehydrogenase (ubiquinone) 1 alpha subcomplex, 2, 8kDa; NADH dehydrogenase (ubiquinone) 1 alpha subcomplex, 2 (8kD, B8) (LOC291660), mRNA
1370362_at	698	Ptprn	D45414	Protein tyrosine phosphatase, receptor type, N
1398938_at	697.6	Acp1	AI170780	Transcribed sequence with moderate similarity to protein sp:P24666 (H.sapiens) PA1F_HUMAN Red cell acid phosphatase 1, isozyme F
1368528_at	696.9	Mic2l1	NM_134459	MIC2 like 1
1387076_at	695.1	Hif1a	NM_024359	Hypoxia inducible factor 1, alpha subunit
1375523_at	692.4	Marcks	BE108178	Rat mRNA
1371399_at	691.5	LOC681123	AA818196	Transcribed sequence with moderate similarity to protein ref:NP_037529.1 (H.sapiens) over-expressed breast tumor protein [Homo sapiens]
1370925_at	691.1	Atp9a	BG380816	ATPase, class II, type 9A
1367929_at	691	Cd59	NM_012925	CD59 antigen
1373862_at	690.9	Tmed7	AI009673	Clone UV36Sp6 ultraviolet B radiation-activated UV36 mRNA, partial sequence
1388538_at	690.9	Rbx1	AI179646	Similar to ring-box 1; ring-box protein 1 (LOC300084), mRNA
1372237_at	690.5		BI298306	Transcribed sequences
1388381_at	690.3	Eif3s4	AI411198	Similar to eukaryotic translation initiation factor 3 p42 subunit (LOC298700), mRNA
1384025_at	689.7		AA943432	Transcribed sequences
1387780_at	689.2	Dnaja2	NM_032079	DnaJ (Hsp40) homolog, subfamily A, member 2
1388685_at	689.2		AI011749	Transcribed sequences
1373933_at	688.6	Rapgef2_predicted	BF407276	Transcribed sequences
1367472_at	688.2	LOC314432	BG153295	nag11g11.x1 NCI_CGAP_Emb2 Rattus norvegicus cDNA clone IMAGE:4176188 3' similar to SW:UBAX_MOUSE P31253 UBIQUITIN-ACTIVATING ENZYME E1 X ;, mRNA sequence.
1388483_at	688.1	Cfl2_predicted	BI296011	Similar to cofilin (LOC366624), mRNA
1374712_at	687.9	Psmd11_predicted	AA946509	Similar to 26S proteasome non-ATPase regulatory subunit 11 (26S proteasome regulatory subunit S9) (26S proteasome regulatory subunit p44.5) (LOC303353), mRNA
1389832_at	687.4	Gsto1	BE113459	glutathione S-transferase omega 1
1391434_at	687	Rab3a	BF389910	Similar to FKSG24 (LOC290645), mRNA
1388896_at	686.9	Usp33	BF404603	Similar to Vdu1-pending protein (LOC310960), mRNA
1371440_at	686.9	B2m	AW916647	beta-2 microglobulin
1367576_at	686.6	Gpx1	S41066	This sequence comes from Fig. 1; selenocysteine; Rattus norvegicus selenium-dependent glutathione peroxidase mRNA, complete cds.
1392823_at	686.1	RGD1563912_predicted	AI146105	LOC362256 (LOC362256), mRNA
1389428_at	685.7		AI104431	Transcribed sequences
1389520_at	685.5	Wdr1	BI285874	Similar to WD-repeat protein 1 (Actin interacting protein 1) (AIP1) (LOC360951), mRNA
1371338_at	685.3	Psenen	AI232272	Similar to RIKEN cDNA 1700023M09 (LOC292788), mRNA
1370938_at	684.8	Rbp1	AI535144	reg I binding protein I
1399096_at	684.3	Add3	AA894279	adducin 3, gamma
1367532_at	684.2	Slc4a8	AA893186	Similar to DAZ associated protein 2; deleted in azoospermia associated protein 2 (LOC300235), mRNA
1371893_at	684	Col4a3bp_predicted	BE111640	Transcribed sequences
1375163_at	683.6	Rab11b	BI275870	RAB11B, member RAS oncogene family
1367736_at	683.3	Rraga	NM_053973	Ras-related GTP-binding protein ragA
1388119_at	683	hnRNPA3	BM392140	Similar to misshapen/NIK-related kinase isoform 2; GCK family kinase MINK; serine/threonine protein kinase (LOC294917), mRNA
1372521_at	682.9	Rnd2	AI136709	Similar to RhoN (LOC303553), mRNA
1374160_at	681.7	RGD1311960_predicted	BE111296	Similar to RIKEN cDNA 1110063G11 (LOC305095), mRNA
1398799_at	681.4	Eif4e	NM_053974	Eukaryotic translation initiation factor 4E
1371395_at	680.6		AA851329	EST194097 Normalized rat placenta, Bento Soares Rattus sp. cDNA clone RPLAF30 3' end, mRNA sequence.
1370189_at	680.4	Sfrs10	BI290979	Transcribed sequences
1387863_at	678.9	Unr	BE099415	Transcribed sequence with moderate similarity to protein sp:O75534 (H.sapiens) UNR_HUMAN UNR protein
1372286_at	678.8	Tspan6	BI295929	Similar to transmembrane 4 superfamily member 6 (LOC302313), mRNA
1388359_at	678.2	Eif4g2	AI599478	eukaryotic translation initiation factor 4 gamma, 2
1394395_at	678.2		BG668719	Transcribed sequences
1377747_at	678		BE116029	Transcribed sequences
1379374_at	677.7	Prg1	AW526088	plasticity related gene 1
1370948_a_at	677	Marcks	M59859	Rat mRNA
1388982_at	676.8	LOC498358	BM389066	Similar to chromosome 4 open reading frame 1; expressed in human embryonic lung (LOC364151), mRNA
1367589_at	675.1	Aco2	NM_024398	Aconitase 2, mitochondrial
1371311_at	674.3	Sdhc	AI009817	Similar to integral membrane protein CII-3 (LOC289217), mRNA
1398948_at	673.5	LOC246244	AI228250	Tax1 binding protein 1 homolog
1398933_at	673.1	LOC688606	AA894259	Similar to RIKEN cDNA 2010110M21 (LOC290999), mRNA
1369958_at	672.8	Rhob	NM_022542	RhoB gene
1374496_at	672.6	RGD1310827	BG380570	Transcribed sequence with moderate similarity to protein pdb:1LBG (E. coli) B Chain B, Lactose Operon Repressor Bound To 21-Base Pair Symmetric Operator Dna, Alpha Carbons Only
1367666_at	672.5	Hnrnph1	NM_080896	Heterogeneous nuclear ribonucleoprotein H1
1388370_at	672.3	Ccni_predicted	AA945706	Similar to cyclin I (LOC289500), mRNA
1370228_at	671.3	Tf	AA945178	Transferrin
1374702_at	671.1		BI291393	Transcribed sequences
1370226_at	670.9	Cstb	AI409867	cystatin B
1372444_at	669.9	Kif5b	AW918352	kinesin family member 5B
1386897_at	669.4	Hrmt1l2	NM_024363	Heterogeneous nuclear ribonucleoproteins methyltransferase-like 2 (S. cerevisiae)
1367574_at	668.9	Vim	NM_031140	Vimentin
1371542_at	668.6	Tuba4	BI284599	Similar to Tubulin alpha-4 chain (Alpha-tubulin 4) (LOC316531), mRNA
1371755_at	668.4		AA799607	Transcribed sequences
1387383_at	668.1	Gpr51	NM_031802	G protein-coupled receptor 51
1387340_at	667.7	Rtn3	AI409824	reticulon 3
1368436_at	667.6	Nudc	NM_017271	Nuclear distribution gene C homolog (Aspergillus)
1383094_at	667.4		BI304048	UI-R-DR0-cjc-k-08-0-UI.s1 UI-R-DR0 Rattus norvegicus cDNA clone UI-R-DR0-cjc-k-08-0-UI 3', mRNA sequence.
1371423_at	667.3	Mrpl41	AA800010	Similar to mitochondrial ribosomal protein L41 (LOC315853), mRNA
1371854_at	666.8		BG374451	Transcribed sequences
1398832_at	666.7	Ncl	NM_012749	Nucleolin
1376203_at	666.2	LOC301334	BF285996	Similar to Rho guanine nucleotide exchange factor 4 isoform a; APC-stimulated guanine nucleotide exchange factor (LOC301336), mRNA
1367475_at	666.2	Cdc42	AI227695	cell division cycle 42 homolog (S. cerevisiae)
1387071_a_at	665.5	Mapt	BE107978	microtubule-associated protein tau
1372179_at	665.3	Nvp3	BM389406	neural visinin-like Ca2+-binding protein type 3
1372217_at	664.9	LOC303332	BM385348	Similar to hypothetical protein MGC45714 (LOC303332), mRNA
1398856_at	664.2	Psma2	AA801204	proteasome (prosome, macropain) subunit, alpha type 2
1398424_at	662.9	Wsb2	AA799515	Transcribed sequence with moderate similarity to protein ref:NP_061109.1 (H.sapiens) CS box-containing WD protein [Homo sapiens]
1372863_at	662.4	Phr1_predicted	BF409872	Similar to highwire; PAM; rpm 1 (LOC290447), mRNA
1388907_at	662	RGD1306053	BF400873	Similar to RIKEN cDNA 1200016B17 (LOC312694), mRNA
1391030_at	661.4		AW524694	Transcribed sequences
1371396_at	660.5		AI600035	EST251738 Normalized rat embryo, Bento Soares Rattus sp. cDNA clone REMDO69 3' end, mRNA sequence.
1388640_at	660.2	LOC499417	BI279654	Similar to ubiquitin-conjugating enzyme E2G 2; ubiquitin-conjugating enzyme 7 homolog (LOC294331), mRNA
1374296_at	660.1	Lrrc8	BM387574	Similar to Leucine-rich repeat-containing 8 (LOC311846), mRNA
1371244_at	659.7	Aprt_predicted	AI412934	Similar to Adenine phosphoribosyltransferase (APRT) (LOC292072), mRNA
1383736_at	659.4	Hub	AI145457	RNA binding protein HuB
1374387_at	659.4	Gtrap3-18	BG662580	DRAAJA06 Rat DRG Library Rattus norvegicus cDNA clone DRAAJA06 5', mRNA sequence.
1387023_at	659.2	Gstm3	NM_031154	Glutathione S-transferase, mu type 3
1388983_at	658.3	RGD1305045_predicted	BI296386	Similar to hypothetical protein (LOC296050), mRNA
1398773_at	657.9	Khdrbs1	NM_130405	Src associated in mitosis, 68 kDa
1390526_at	657.3	Klhl9_predicted	BI289484	Transcribed sequences
1371481_at	656.6	Reep5_predicted	BI274372	Similar to POLYPOSIS LOCUS PROTEIN 1 HOMOLOG (TB2 PROTEIN HOMOLOG) (GP106) (LOC364838), mRNA
1371533_at	656.5	Dctn6_predicted	BI282273	Similar to WS-3 protein (LOC290798), mRNA
1387884_at	656.3	Psma5	AI011191	proteasome (prosome, macropain) subunit, alpha type 5
1373237_at	656.1	Ripx	BI281233	Transcribed sequence with strong similarity to protein ref:NP_055776.1 (H.sapiens) KIAA0871 protein [Homo sapiens]
1393635_x_at	655.7	Tubb4	AI230430	EST227125 Normalized rat embryo, Bento Soares Rattus sp. cDNA clone REMCW42 3' end, mRNA sequence.
1389454_at	654.9	Pdcd5_predicted	BF408447	Similar to TF-1 apoptosis related protein 19 (LOC292814), mRNA
1391435_at	654.2	Pltp_predicted	BI278687	Similar to phospholipid transfer protein (LOC296371), mRNA
1390566_a_at	653.5	Ckmt1	BI301453	creatine kinase, mitochondrial 1, ubiquitous
1383478_at	653	Jak1	BG671504	Janus kinase 1
1389367_at	652.8	Schip1	AI409747	Similar to schwannomin interacting protein 1 (LOC295105), mRNA
1381901_at	652.4	RGD1563109_predicted	BE108013	LOC361922 (LOC361922), mRNA
1370070_at	651.4	Synj1	NM_053476	synaptojanin 1
1372848_at	651.2		BI296915	Transcribed sequences
1398943_at	650.9	RGD1562476_predicted	BI274583	Similar to Eso3 protein (LOC293863), mRNA
1388337_at	650.8	Np	AI102495	nucleoside phosphorylase
1388838_at	650.5	RGD1309846_predicted	AA943752	Transcribed sequence with weak similarity to protein sp:P04280 (H.sapiens) PRP1_HUMAN Salivary proline-rich protein precursor
1371515_at	650.5	LOC691193	AI100773	Similar to RIKEN cDNA 1110011K10 (LOC315466), mRNA
1387901_at	649.9	Ptprd	L19180	Protein tyrosine phosphatase, receptor type, D
1388364_at	649.9	Ndufs3_predicted	BG381650	Similar to NADH-ubiquinone oxidoreductase 30 kDa subunit, mitochondrial precursor (Complex I-30KD) (CI-30KD) (LOC295923), mRNA
1370865_at	649.8	Idh3g	BI277627	isocitrate dehydrogenase 3, gamma
1373892_at	649.5	Fbxl17_predicted	AA945986	Transcribed sequences
1398849_at	649.4	H3f3b	AI177503	H3 histone, family 3B
1370062_at	649	Hig1	NM_080902	Hypoxia induced gene 1
1371579_at	648.6	LOC680782	AI012456	Transcribed sequence with strong similarity to protein ref:NP_068747.1 (H.sapiens) hypothetical protein FLJ22649 similar to signal peptidase SPC22/ [Homo sapiens]
1398758_at	648.5	Arf4	NM_024151	ADP-ribosylation factor 4
1388758_at	648.1	Ogt	AI009074	O linked N-acetylglucosamine transferase
1376459_at	647.5	RGD1563580_predicted	AW533060	Transcribed sequences
1375630_at	647.3	MGC72932	AA859366	Similar to NHP2-like protein 1 (High mobility group-like nuclear protein 2 homolog 1) ([U4/U6.U5] tri-snRNP 15.5 kDa protein) (OTK27) (LOC300092), mRNA
1373756_at	646.5	RGD1309401	BI298757	Similar to BM88 antigen (LOC368021), mRNA
1388294_at	645.9	Sdhd	AI176608	succinate dehydrogenase complex, subunit D, integral membrane protein
1373313_at	644.9	Sel1h	BM391570	UI-R-DY0-ckr-d-19-0-UI.s1 UI-R-DY0 Rattus norvegicus cDNA clone UI-R-DY0-ckr-d-19-0-UI 3', mRNA sequence.
1372767_at	644.8	LOC690188	AI231284	Rat PMSG-induced ovarian mRNA, 3'sequence, N4
1367681_at	644.7	Cd151	NM_022523	CD151 antigen
1372160_at	644.6	Blcap	BM389738	UI-R-CN1-cjp-k-08-0-UI.s1 UI-R-CN1 Rattus norvegicus cDNA clone UI-R-CN1-cjp-k-08-0-UI 3', mRNA sequence.
1398776_at	644.2	Rpn2	NM_031698	Ribophorin II
1372773_at	643.4	Npdc1	BM389728	Similar to neural proliferation, differentiation and control gene 1 (LOC296562), mRNA
1368350_at	642.7	Ptprz1	NM_013080	Protein tyrosine phosphatase, receptor-type, Z polypeptide 1
1372258_at	640.7		AI102935	Transcribed sequences
1398300_at	639.8	Atp1b3	BI303655	ATPase, Na+/K+ transporting, beta 3 polypeptide
1367870_at	639.7	Txnl2	NM_032614	Thioredoxin-like 2
1372247_at	639.5	Ddost	BF282907	Similar to oligosaccharyltransferase (LOC313648), mRNA
1391444_at	639.3		BF285611	Transcribed sequences
1367805_at	639.2	Gls	NM_012569	Glutaminase
1367657_at	638.8	Btg1	NM_017258	B-cell translocation gene 1, anti-proliferative
1371416_at	638.6	Ndufv1	AI231746	Similar to NADH dehydrogenase (ubiquinone) flavoprotein 1 (LOC293655), mRNA
1372149_at	638	Auh_predicted	BM389502	Similar to Auh protein (LOC361215), mRNA
1383064_at	637.9		AI137878	UI-R-C0-hj-a-01-0-UI.s1 UI-R-C0 Rattus norvegicus cDNA clone UI-R-C0-hj-a-01-0-UI 3', mRNA sequence.
1389534_at	637.7	Ube2e3_predicted	BF282336	Similar to ubiquitin-conjugating enzyme UbcM2 (LOC295686), mRNA
1381955_at	637.6	RGD1561932_predicted	AA957487	Hypothetical LOC287346 (LOC287346), mRNA
1374646_at	637.5	Csnk1a1	BM387173	casein kinase 1, alpha 1
1371574_at	637.4	Ghitm	BF284759	Similar to growth hormone inducible transmembrane protein (LOC290596), mRNA
1383483_at	637.3		BE106581	Transcribed sequences
1371332_at	636.6		AA848821	Transcribed sequence with moderate similarity to protein pir:HSHU11 (H.sapiens) HSHU11 histone H1-2 [validated] - human
1371449_at	636.4	Pin1_predicted	BM388765	Similar to protein (peptidyl-prolyl cis/trans isomerase) NIMA-interacting 1; DNA segment, Chr 9, Brigham & Womens Genetics 1161 expressed (LOC298696), mRNA
1372226_at	635.9		AI599349	Transcribed sequence with strong similarity to protein sp:O43295 (H.sapiens) Y411_HUMAN Hypothetical protein KIAA0411
1388929_at	635.8		AI011716	Transcribed sequence with strong similarity to protein pir:S05380 (H.sapiens) S05380 transcription factor ATF2 - human
1389531_at	635.6	Zfp330_predicted	AW523471	Similar to nucleolar cysteine-rich protein; zinc finger autoantigen 330 (LOC361387), mRNA
1370059_at	635.5	Nfl	BF394545	neurofilament, light polypeptide
1388648_at	635.5		AA799764	Similar to D7Wsu128e protein (LOC293454), mRNA
1372341_at	634.6	LOC501039	AI233213	Transcribed sequence with moderate similarity to protein pdb:1LBG (E. coli) B Chain B, Lactose Operon Repressor Bound To 21-Base Pair Symmetric Operator Dna, Alpha Carbons Only
1386862_at	634.5	Anxa5	NM_013132	Annexin A5
1397537_at	632.1	LOC680326	BG665530	Similar to RIKEN cDNA 1700001E04 (LOC301204), mRNA
1399067_at	631.5		AI229702	Similar to hypothetical protein FLJ10613 (LOC317417), mRNA
1388323_at	631.3	Ndufa9	BG381033	Similar to NADH dehydrogenase (ubiquinone) 1 alpha subcomplex, 9 (LOC362440), mRNA
1368228_at	631.2	Zfp265	NM_031616	Zinc finger protein 265
1383326_a_at	631.1	Pdcd4	AI576297	Transcribed sequence with moderate similarity to protein pir:JC5193 (H.sapiens) JC5193 nuclear protein H731 - human
1399097_at	631.1		AI236783	Transcribed sequences
1367907_a_at	630.2	Cltb	M19262	Clathrin, light polypeptide (Lcb)
1367503_at	629.8	Bcap31	AI409930	Similar to B-cell receptor-associated protein 31 (LOC293852), mRNA
1367585_a_at	629.7	Atp1a1	M28647	ATPase, Na+/K+ transporting, alpha 1 polypeptide
1370171_at	629.6	Hnrpu	AI058964	transporter protein; system N1 Na+ and H+-coupled glutamine transporter
1371966_at	629.4	Pcmt1	BM392375	protein-L-isoaspartate (D-aspartate) O-methyltransferase 1
1373326_at	628.9	Slc4a10	AI716512	Transcribed sequences
1390440_at	628.6	Slc9a6_predicted	BG380512	Transcribed sequence with moderate similarity to protein pdb:1LBG (E. coli) B Chain B, Lactose Operon Repressor Bound To 21-Base Pair Symmetric Operator Dna, Alpha Carbons Only
1372474_at	628.4	Sypl	AI172184	Similar to synaptophysin-like protein; pantophysin; Pan I; DNA segment, Chr 12, ERATO Doi 446, expressed (LOC366595), mRNA
1371366_at	628.1	Arhgdia	AI408677	Basophilic leukemia expressed sequence 01 (Bles01) mRNA, partial sequence
1367453_at	627.9	Cdc37	NM_053743	Cell division cycle 37 homolog (S. cerevisiae)
1390951_at	627.2		BE107735	Transcribed sequences
1388503_at	626.9	RGD1562702_predicted	BE107430	Transcribed sequence with weak similarity to protein ref:NP_055150.1 (H.sapiens) chromosome 15 open reading frame 3; hypothetical protein [Homo sapiens]
1375173_at	626.7	LOC246120	BM392302	RDCR-0918-3 protein
1369952_at	626.4	Pabpc1	NM_134353	Poly(A) binding protein, cytoplasmic 1
1370010_at	626.3	Lamp2	NM_017068	Lysosomal membrane glycoprotein 2
1371921_at	625.4	Catna1	BM986272	Similar to Alpha-1 catenin (Cadherin-associated protein) (Alpha E-catenin) (LOC307505), mRNA
1368562_at	625.4	Sult4a1	NM_031641	Sulfotransferase family 4A, member 1
1371577_at	625.1	Ndufs1	AI171362	Similar to RIKEN cDNA 9930026A05 (LOC301458), mRNA
1388608_x_at	624.9	Hba1	AI577319	hemoglobin, alpha 1
1390022_at	624.3	Arpc5	AA946538	Similar to ARP2/3 complex 16 kDa subunit (P16-ARC) (Actin-related protein 2/3 complex subunit 5) (LOC360854), mRNA
1387226_at	624.3	Inexa	NM_019128	Internexin, alpha
1370871_at	623.3	hnRNPA3	BM384165	UI-R-DZ0-cks-d-18-0-UI.s1 UI-R-DZ0 Rattus norvegicus cDNA clone UI-R-DZ0-cks-d-18-0-UI 3', mRNA sequence.
1389333_at	622.5	LOC690634	AI407074	Similar to F-box protein FBA (LOC362177), mRNA
1383294_at	621.7	Pdyn	BF412731	prodynorphin
1368114_at	621.7	Fgf13	NM_053428	Fibroblast growth factor 13
1393251_at	621.1		BM391286	Transcribed sequence with moderate similarity to protein sp:P00722 (E. coli) BGAL_ECOLI Beta-galactosidase
1388799_at	621	Klhl7	BG374559	Similar to SBBI26 homolog (LOC362303), mRNA
1386940_at	620.6	Timp2	NM_021989	Tissue inhibitor of metalloproteinase 2
1398868_at	620.2	Sirt6	AI408157	sirtuin silent mating type information regulation 2 homolog 6 (S. cerevisiae)
1377630_at	619.9		AI408602	Similar to RIKEN cDNA 1100001I23 (LOC366602), mRNA
1383612_at	619.8		AI454134	Transcribed sequences
1369906_s_at	619.7	Sdnsf	BG378265	stem cell derived neuronal survival protein precursor
1389438_at	619.7	RGD1561916_predicted	BE118454	Similar to testes development-related NYD-SP22 isoform 1 (LOC297999), mRNA
1391127_at	619.5	Cdc42	BF400818	cell division cycle 42 homolog (S. cerevisiae)
1388682_at	618.3	Cnih_predicted	AI598397	Similar to cornichon-like (LOC289994), mRNA
1398993_at	617.8	Rnpc2	AI045458	Similar to RNA-binding region (RNP1, RRM) containing 2; splicing factor (CC1.3); coactivator of activating protein-1 and estrogen receptors (LOC362251), mRNA
1388903_at	617.4	Tcte1l	AI179335	Similar to T-complex associated-testis-expressed 1-like (Protein 91/23) (LOC363448), mRNA
1387909_at	616.3	Abi2	U94904	Abl-interactor 2
1370555_at	615.6	Vgcnl1	AF078779	Voltage gated channel like 1
1386338_at	615.5	Usp22_predicted	AI704873	UI-R-AC0-yq-d-04-0-UI.s1 UI-R-AC0 Rattus norvegicus cDNA clone UI-R-AC0-yq-d-04-0-UI 3', mRNA sequence.
1390058_at	615.2	LOC361990	BI291197	Hypothetical LOC295216 (LOC295216), mRNA
1387904_at	615.1	Ihpk1	AB049151	Inositol hexaphosphate kinase 1
1371637_at	615	MGC72624	AI411691	Unknown (protein for MGC:72624)
1376919_at	614.8	RGD1562317_predicted	BG665267	Transcribed sequences
1367747_at	614.6	Arl3	NM_022700	ADP-ribosylation factor-like 3
1370314_at	613.7	Slc20a1	AB000489	Solute carrier family 20 (phosphate transporter), member 1
1371774_at	612.6	Sat	AA893220	spermidine/spermine N1-acetyl transferase
1387108_at	612.6	Csnk2b	BF281311	casein kinase II beta subunit
1367604_at	612.1	Crip2	NM_022501	Cysteine-rich protein 2
1377621_at	611.5		AI413033	Similar to SEK1 (LOC287398), mRNA
1390407_at	611	Cldnd1	AA955196	Similar to Protein C3orf4 homolog (LOC288182), mRNA
1388452_at	611		AI716904	Transcribed sequences
1368034_at	610.7	Chgb	NM_012526	Chromogranin B
1371329_at	610.6	Eif5a	BI283681	Transcribed sequence with moderate similarity to protein sp:P10159 (H.sapiens) IF5A_HUMAN Initiation factor 5A
1388861_at	610	RGD1307896_predicted	BF555471	Similar to cisplatin resistance related protein CRR9p (LOC316916), mRNA
1370585_a_at	609.8	Prkcb1	X04440	Protein kinase C, beta 1
1392934_at	609.5		BM384509	Transcribed sequences
1368287_at	609.4	Chn1	NM_032083	Chimerin (chimaerin) 1
1388369_at	609.1	Tmed9	BM385547	Similar to gp25L2 protein (LOC361207), mRNA
1371931_at	609.1	Gtf2i	BI274753	general transcription factor II I
1388504_at	609	MGC116373	AI231313	Similar to Double-strand-break repair protein rad21 homolog (Pokeweed agglutinin-binding protein 29) (PW29) (SCC1 homolog) (LOC362909), mRNA
1388305_at	607.8	Araf1	AI176666	v-raf murine sarcoma 3611 viral oncogene homolog 1
1398810_at	607.5	Pdap1	NM_022595	PDGFA associated protein 1
1391459_at	607.4		BI296636	Transcribed sequences
1369926_at	607.2	Gpx3	NM_022525	Glutathione peroxidase 3
1398327_at	607.1	Plekhc1	BM386598	Similar to mitogen inducible gene mig-2 (LOC289992), mRNA
1390183_at	606.9	LOC360990	AI177708	Similar to CG5794-PA (LOC360990), mRNA
1388566_at	606.9	Lasp1	AI102215	LOC360614 (LOC360614), mRNA
1388121_at	606.3	LOC64312	M31322	sperm membrane protein (YWK-II)
1389286_at	606	Glrx5_predicted	AI232948	Transcribed sequence with weak similarity to protein ref:NP_006532.1 (H.sapiens) thioredoxin-like; thioredoxin-like 2; PKC-interacting cousin of thioredoxin [Homo sapiens]
1389347_at	605.9	Pitpnm1	BE100607	Similar to Dres9 (LOC361694), mRNA
1373019_at	605.9		AI172468	Transcribed sequence
1372077_at	605.3	Strap	AI009198	Similar to UNR-interacting protein (Serine-threonine kinase receptor-associated protein) (LOC297699), mRNA
1367667_at	604.4	Fdps	NM_031840	Farensyl diphosphate synthase
1371818_at	604.3		AW251204	Transcribed sequences
1371583_at	603.8	Rbm3	AI598399	RNA binding motif protein 3
1399001_at	603.8		BI285943	Hypothetical LOC294030 (LOC294030), mRNA
1383986_at	603.2	Cacna1e	AI071098	Transcribed sequences
1383429_at	602.6	LOC311078	BI289160	Similar to 26S proteasome-associated pad1 homolog (LOC295644), mRNA
1398975_at	602.3	Aamp_predicted	BI281948	Similar to angio-associated migratory cell protein (LOC301512), mRNA
1373555_at	602.3	Dctn4	BM392315	dynactin 4
1388549_at	602.2	Msmb	AI228248	beta-microseminoprotein
1368430_at	601.6	Lgmn	AF154349	Legumain
1388715_at	601.6	Gars	AA818089	Similar to Glycyl-tRNA synthetase (LOC297113), mRNA
1373048_at	601.5	Actr10	AI177051	Similar to ARP10 actin-related protein 10 homolog (LOC299121), mRNA
1373063_at	601.2	Hip2_predicted	BI277000	Similar to huntingtin interacting protein 2; ubiquitin-conjugating enzyme E2-25 KDA; ubiquitin-protein ligase; ubiquitin carrier protein (LOC289623), mRNA
1389781_at	1905-08-23 09:36:00	Elmod1_predicted	AI412625	Similar to hypothetical protein DKFZp547C176 (LOC315670), mRNA
1368276_at	599.1	Syp	NM_012664	Synaptophysin
1374436_at	599	Sbds	AI070122	Similar to Shwachman-Bodian-Diamond syndrome protein homolog (Protein 22A3) (LOC288615), mRNA
1387910_at	599	Epb4.1l1	AB019256	Erythrocyte protein band 4.1-like 1; isoform S is encoded by transcript variant 1; Rattus norvegicus erythrocyte protein band 4.1-like 1 (Epb4.1l1), transcript variant 1, mRNA.
1385739_at	598.2		BE120816	Transcribed sequences
1371593_at	598	Pcna	BI296121	Transcribed sequences
1389033_at	597.8	RGD1306917_predicted	AW918775	Similar to RIKEN cDNA 2900010M23 (LOC361805), mRNA
1375912_a_at	597.2	Galnt2_predicted	BI285430	Similar to UDP-N-acetyl-alpha-D-galactosamine:polypeptide N-acetylgalactosaminyltransferase 2; ppGaNTase-T2 (LOC292090), mRNA
1392110_at	596.9		AA818585	UI-R-A0-bc-f-03-0-UI.s1 UI-R-A0 Rattus norvegicus cDNA clone UI-R-A0-bc-f-03-0-UI 3', mRNA sequence.
1371495_at	596.8	M6pr	AA943990	Similar to nuclear transcriptional repressor Mph1 (LOC312690), mRNA
1373056_at	596.3	Tmed4_predicted	AI409861	Similar to RIKEN cDNA 1110014L17 (LOC305502), mRNA
1398997_at	596.2	Phpt1_predicted	AI102252	Similar to 14 kDa phosphohistidine phosphatase (LOC296571), mRNA
1388316_at	595.9	RGD1566320_predicted	BG668062	Hypothetical LOC296207 (LOC296207), mRNA
1371619_at	595.7	RGD1310352	BI296718	Similar to HTGN29 protein; keratinocytes associated transmembrane protein 2 (LOC303122), mRNA
1371410_at	595.6	RGD1564058_predicted	AI599071	Similar to Protein CGI-140 (Protein PTD008) (My006 protein) (LOC288925), mRNA
1374427_at	595.2	Syt13	AI144986	Transcribed sequences
1375642_at	595.2	LOC81816	AA892795	ubiquitin conjugating enzyme
1368272_at	595.1	Got1	D00252	Glutamate oxaloacetate transaminase 1
1370881_at	594.8	Tst	AI411117	thiosulfate sulfurtransferase
1388004_at	594.2	Gpr37l1	AF087947	Osteotesticular phosphatase
1371638_at	594.1	Rnf7_predicted	AA858518	Similar to zinc RING finger protein SAG (LOC300948), mRNA
1370169_at	593.6	Unr	BI289608	unr protein
1374815_at	593.3	Stard3nl	AA997695	Similar to MLN64 N-terminal domain homolog (STARD3 N-terminal like protein) (LOC291182), mRNA
1376589_at	593.2	Igsf6	BG380345	Transcribed sequences
1372692_at	593	Tnk2	AI406490	Similar to non-receptor protein tyrosine kinase Ack (LOC303882), mRNA
1368359_a_at	592.7	Vgf	NM_030997	VGF nerve growth factor inducible
1372627_at	592.6	Sugt1	BI299197	Similar to RIKEN cDNA 2410174K12 (LOC290408), mRNA
1393386_at	592.4	RGD1561932_predicted	BF284080	Hypothetical LOC287346 (LOC287346), mRNA
1392453_at	592	Clcn3	AI763523	chloride channel 3
1387171_at	591.6	Gria2	NM_017261	Glutamate receptor, ionotropic, 2
1367789_at	591.4	Slc27a1	NM_053580	Solute carrier family 27 (fatty acid transporter), member 1
1372163_at	591.4		BG670246	Transcribed sequences
1372547_at	591.4	RGD1306583	AI175034	Similar to RIKEN cDNA 2410002O22 gene (LOC294710), mRNA
1398357_at	591.2	Cplx1	BI281575	complexin 1
1372711_at	590.9	LOC498750	AI409292	Ba1-643 mRNA, complete cds
1375652_at	590.6	Ssr3	BI285910	TRAP-complex gamma subunit
1371805_at	590.5	Ankrd46	AI406508	Similar to RIKEN cDNA C730048E16 (LOC299982), mRNA
1370920_at	590.2	Srpk2_predicted	AI102055	Clone ZG52 mRNA sequence
1383123_at	590.2		BF559503	Transcribed sequences
1389128_at	589.9	Wdfy3_predicted	AI146179	UI-R-BT0-qb-h-05-0-UI.s1 UI-R-BT0 Rattus norvegicus cDNA clone UI-R-BT0-qb-h-05-0-UI 3', mRNA sequence.
1370207_at	589.7	Atp5g2	AI170772	ATP synthase, H+ transporting, mitochondrial F0 complex, subunit c (subunit 9), isoform 2
1383706_at	589.7	RGD1305733	BF409331	Transcribed sequences
1398903_at	589.3	Esd	AI411425	Esterase D/formylglutathione hydrolase
1388339_at	589.1	Pea15	BE112895	Similar to phosphoprotein enriched in astrocytes 15 (LOC364052), mRNA
1372121_at	588.5	Usp9x_predicted	BF284408	Transcribed sequences
1376366_at	588.4	Snapap	BI278753	Similar to snapin (LOC295217), mRNA
1372743_at	588.4	Snx5_predicted	AI409727	Similar to Snx5 protein (LOC296199), mRNA
1390149_at	587.4	Tacc2	BI286164	Similar to TACC2 (LOC309025), mRNA
1379481_at	586.5	Pabpn1	AW525563	poly(A) binding protein, nuclear 1
1373100_at	586.3	LOC499779	BI288811	Transcribed sequences
1368869_at	586.2	Akap12	BG663107	A kinase (PRKA) anchor protein (gravin) 12
1370389_at	585.4	Gpm6b	AB036421	Glycoprotein m6b
1371885_at	585	Ckap1_predicted	BI282366	Similar to cytoskeleton-associated protein 1 (LOC292777), mRNA
1373332_at	585	Csnk1d	AA946432	casein kinase 1, delta
1388854_at	584.1	LOC679934	AI233309	Transcribed sequences
1388868_at	583.8	Zfp216_predicted	AI172425	Similar to zinc finger protein ZNF216 (LOC293960), mRNA
1387900_at	583	Cdipt	D82928	CDP-diacylglycerol--inositol 3-phosphatidyltransferase (phosphatidylinositol synthase)
1372895_at	582.9	RGD1309676	AI169367	Similar to RIKEN cDNA 5730469M10 (LOC361118), mRNA
1373792_at	582.4		AI228348	Similar to RIKEN cDNA 2310066K23 (LOC316333), mRNA
1379907_at	582.2	Hpcal4	AI044838	Transcribed sequences
1372091_at	581.8	Mig12	BI275959	CDNA clone MGC:72582 IMAGE:5598493, complete cds
1377628_at	581.8		AW523327	Transcribed sequence with weak similarity to protein pir:S16864 (M.musculus) S16864 gene E161 protein - mouse
1388300_at	581.4	Mgst3_predicted	AA892234	Similar to microsomal glutathione S-transferase 3 (LOC289197), mRNA
1370184_at	580.8	Cfl1	BG666614	cofilin 1
1367898_at	580.7	Bnip3l	AF441118	BCL2/adenovirus E1B 19 kDa-interacting protein 3-like
1374591_at	579	RGD1561090_predicted	AI409042	Similar to protein tyrosine phosphatase, receptor type, D isoform 3 precursor; protein tyrosine phosphatase, receptor type, delta polypeptide; protein tyrosine phosphatase delta (LOC313278), mRNA
1384958_at	579		BI279112	Transcribed sequences
1388780_at	578.7	Terf2ip	BF395792	Transcribed sequence with moderate similarity to protein ref:NP_061848.1 (H.sapiens) TRF2-interacting telomeric RAP1 protein [Homo sapiens]
1389491_at	578.4	Sfxn5	BE102814	sideroflexin 5
1387856_at	578.4	Cnn3	BI274457	calponin 3, acidic
1367900_at	577.6	Gyg	NM_031043	Glycogenin 1
1381350_at	577.6	Idb4	AI317824	inhibitor of DNA binding 4
1371610_at	577.1	Tnks_predicted	AI411017	Transcribed sequence with strong similarity to protein sp:P00722 (E. coli) BGAL_ECOLI Beta-galactosidase
1374871_at	576.8	LOC246307	AI233343	asparaginase-like sperm autoantigen
1372553_at	576.7	MGC94199	AI233205	Similar to RIKEN cDNA 2610301B20; EST AI428449 (LOC362483), mRNA
1399082_at	576.4	Tmem33	AI176581	Transcribed sequences
1367686_at	576.3	RAMP4	NM_030835	Ribosome associated membrane protein 4
1370298_at	576.1	Rlzfy	AF052042	Zinc finger protein Y1 (RLZF-Y)
1371733_at	575.5	RGD1565940_predicted	BG667965	Transcribed sequence with strong similarity to protein ref:NP_060654.1 (H.sapiens) hypothetical protein FLJ10702 [Homo sapiens]
1383737_at	574.3		BM383406	UI-R-DM1-ckb-d-02-0-UI.s1 UI-R-DM1 Rattus norvegicus cDNA clone UI-R-DM1-ckb-d-02-0-UI 3', mRNA sequence.
1383264_at	574.3		BI294715	Similar to RAB3 GTPase-activating protein (LOC304759), mRNA
1372359_at	573.6	RGD1310090	BI291423	Similar to 2310043K02Rik protein (LOC306527), mRNA
1374075_at	573.4	Napg	AI175533	Similar to Gamma-soluble NSF attachment protein (SNAP-gamma) (N-ethylmaleimide-sensitive factor attachment protein, gamma) (LOC307382), mRNA
1388855_at	573	Cul1_predicted	BI284428	Similar to SCF complex protein cul-1 (LOC362356), mRNA
1372556_at	572.8	LOC502374	AA924509	Ab1-108 mRNA, complete cds
1375905_at	572.7	Ttyh1_predicted	AI412746	Similar to leukocyte receptor cluster (LRC) member 8 (LOC361506), mRNA
1367663_at	572.6	MGC105938	NM_017264	Protease (prosome, macropain) 28 subunit, alpha
1371189_x_at	572.4	Lamr1	BG153272	laminin receptor 1 (67kD, ribosomal protein SA)
1374204_at	572.2	Wsb1	BM388946	Similar to WSB-1 (LOC303336), mRNA
1383694_at	572.1	RGD1565957_predicted	BI294688	UI-R-DK0-cen-h-08-0-UI.s1 UI-R-DK0 Rattus norvegicus cDNA clone UI-R-DK0-cen-h-08-0-UI 3', mRNA sequence.
1375131_at	571.8	Mtch2_predicted	BF284715	Similar to mitochondrial carrier homolog 2 (LOC295922), mRNA
1372104_at	571.8	Gnai1	BF289002	guanine nucleotide binding protein, alpha inhibiting 1
1399050_at	571.6		AI232106	Similar to ADENYLOSUCCINATE SYNTHETASE, NON-MUSCLE ISOZYME (IMP--ASPARTATE LIGASE) (ADSS) (AMPSASE) (LOC289276), mRNA
1372287_at	571.6	Mtmr6_predicted	AI236780	Transcribed sequence with moderate similarity to protein pdb:1LBG (E. coli) B Chain B, Lactose Operon Repressor Bound To 21-Base Pair Symmetric Operator Dna, Alpha Carbons Only
1367734_at	571.4	Aldr1	NM_012498	Aldehyde reductase 1 (low Km aldose reductase) (5.8 kb PstI fragment, probably the functional gene)
1377347_at	571.2	Foxj3_predicted	AW531892	Similar to RIKEN cDNA C330039G02 (LOC313554), mRNA
1390883_at	570.7	Akap11	AI501759	Transcribed sequences
1387019_at	570.4	Atp5i	NM_080481	ATP synthase, H+ transporting, mitochondrial F0 complex, subunit e
1368386_at	570.2	Grb2	NM_030846	Growth factor receptor bound protein 2
1371830_at	570	Uble1a	BM986263	Similar to ubiquitin-like 1 (sentrin) activating enzyme subunit 1; ubiquitin-like (sentrin) activating enzyme E1A; SUMO-1 activating enzyme subunit 1; DNA segment, Chr 7, ERATO Doi 177, expressed (LOC308384), mRNA
1387235_at	569.9	Chga	NM_021655	Chromogranin A
1378809_at	569.8		BF416647	Transcribed sequences
1373819_at	569.3		AI232337	Transcribed sequence with strong similarity to protein ref:NP_057180.1 (H.sapiens) HSPC038 protein [Homo sapiens]
1375011_at	569		AA818819	Transcribed sequences
1398792_at	569	Psmc1	NM_057123	Peptidase (prosome, macropain) 26S subunit, ATPase 1
1371441_at	568.6	Pea15	BG662875	Similar to phosphoprotein enriched in astrocytes 15 (LOC364052), mRNA
1391879_at	568.5		AA964161	UI-R-E1-gl-h-01-0-UI.s1 UI-R-E1 Rattus norvegicus cDNA clone UI-R-E1-gl-h-01-0-UI 3', mRNA sequence.
1389111_at	568.3		BF396316	Transcribed sequences
1388444_at	568.1	Ubxd2	BI291633	Similar to RIKEN cDNA 1300013G12 (LOC304766), mRNA
1372777_at	567.9		BM385774	Transcribed sequences
1383934_at	567.9		BI299169	Transcribed sequences
1388759_at	567.7		BM389875	Transcribed sequence with strong similarity to protein ref:NP_039234.1 (H.sapiens) chloride intracellular channel 4; chloride intracellular channel 4 like [Homo sapiens]
1376676_a_at	567.6	RGD1305133	BI296154	Similar to Ab2-008 (LOC290270), mRNA
1367770_at	567.2	Degs	NM_053323	Degenerative spermatocyte homolog (Drosophila)
1389549_at	566.6	Prosc_predicted	AI172262	Similar to Proline synthetase associated (LOC306544), mRNA
1374546_at	566.6		AW918040	Transcribed sequences
1390461_at	565.9		AI071102	Transcribed sequences
1398922_at	565.5		BM389018	Transcribed sequence with weak similarity to protein pir:CGHU1A (H.sapiens) CGHU1A collagen alpha 1
1398622_at	565.2		AI703807	Similar to cysteine-rich repeat-containing protein CRIM1 (LOC298744), mRNA
1374437_at	564.6	Nars	BF419336	Similar to Asparaginyl-tRNA synthetase, cytoplasmic (Asparagine--tRNA ligase) (AsnRS) (LOC291556), mRNA
1374394_at	564.6	Wbp2	AI105305	WW domain binding protein 2
1379395_a_at	564.4	Hint2_predicted	BI280018	Similar to PKCI-1-related HIT protein (LOC313491), mRNA
1376980_at	564.2		BF285539	Transcribed sequences
1376025_at	564.1	Hrmt1l1	BG670963	Transcribed sequence with moderate similarity to protein sp:P55345 (H.sapiens) ANM2_HUMAN Protein arginine N-methyltransferase 2
1371466_at	563.7		AI177397	Transcribed sequence with strong similarity to protein ref:NP_055378.1 (H.sapiens) spondyloepiphyseal dysplasia, late; sedlin [Homo sapiens]
1398786_at	563.4	Psmb2	NM_017284	Proteasome (prosome, macropain) subunit, beta type 2
1371237_a_at	563	Mt1a	AF411318	Metallothionein
1373957_at	562.7	Reln	BF281544	reelin
1371742_at	562.3	Snrp70_predicted	BE102265	Similar to U1 small nuclear ribonucleoprotein 70 kDa (U1 snRNP 70 kDa) (snRNP70) (U1-70K) (LOC361574), mRNA
1370158_at	562.3	Myh10	AA946388	myosin heavy chain 10, non-muscle
1373858_at	561.9		BE109064	Transcribed sequence with moderate similarity to protein pdb:1LBG (E. coli) B Chain B, Lactose Operon Repressor Bound To 21-Base Pair Symmetric Operator Dna, Alpha Carbons Only
1390218_at	561.5	RGD1310440_predicted	BI295950	Transcribed sequences
1378856_at	561.4	LOC679974	BE097672	Similar to t-complex 11 (LOC308656), mRNA
1389504_at	561.2	RGD1566181_predicted	BI297929	Transcribed sequence with weak similarity to protein ref:NP_004407.1 (H.sapiens) deltex homolog 1; deltex
1398296_at	561.2	Mir16	NM_032615	Membrane interacting protein of RGS16
1372583_at	560.7		AI009094	Transcribed sequences
1371693_at	560.7		AA849757	EST192524 Normalized rat muscle, Bento Soares Rattus sp. cDNA clone RMUAI51 3' end, mRNA sequence.
1371872_at	560.5	Nap1l1	BE108905	nucleosome assembly protein 1-like 1
1372230_at	560.4	RGD1304706	AI105430	Similar to seven transmembrane domain protein (LOC292792), mRNA
1387262_at	560.1	Ssb	NM_031119	Sjogren syndrome antigen B
1369904_at	559.5	Gabrb1	NM_012956	Gamma-aminobutyric acid receptor, subunit beta 1
1388388_at	559.2	Mea1	AI179127	Transcribed sequence with strong similarity to protein pir:A34421 (H.sapiens) A34421 male-enhanced antigen - human
1388656_at	559.1	Ube2d2	BI294968	ubiquitin-conjugating enzyme E2D 2
1382132_at	558.5		AW524858	Transcribed sequences
1374086_at	558.2	Arhgap21_predicted	BF282296	Similar to KIAA1424 protein (LOC307178), mRNA
1376786_a_at	558.2		BF397709	Transcribed sequences
1367774_at	558.2	Gsta5	NM_031509	Glutathione S-transferase A5
1398447_at	558		AA801323	Transcribed sequences
1374846_at	557.7	Clp1	AI230884	Transcribed sequence with moderate similarity to protein ref:NP_006451.1 (H.sapiens) HMBA-inducible [Homo sapiens]
1382455_at	557.3		BG379564	Transcribed sequences
1383389_at	557	Zyg11bl	BM388790	Similar to RIKEN cDNA C230075L19 gene (LOC311842), mRNA
1372094_at	556.3	Supt5h	BG380556	Transcribed sequence with moderate similarity to protein ref:NP_003160.1 (H.sapiens) suppressor of Ty 5 homolog
1371715_at	555.8	MGC112883	AI012212	Transcribed sequence with weak similarity to protein ref:NP_056001.1 (H.sapiens) chorein, isoform B [Homo sapiens]
1382189_at	555.5	Sdc2	AI574779	syndecan 2
1374522_at	555.2		BG670847	DRNBGE07 Rat DRG Library Rattus norvegicus cDNA clone DRNBGE07 5', mRNA sequence.
1373090_at	555.2	Ssr1	AI230697	Ac2-238 mRNA, complete cds
1388474_at	555.1	Ube2i	AI104523	ubiquitin-conjugating enzyme E2I
1372715_at	555	Sfxn1	AA819349	UI-R-A0-bc-d-11-0-UI.s1 UI-R-A0 Rattus norvegicus cDNA clone UI-R-A0-bc-d-11-0-UI 3' similar to gb|S70011|S70011 tricarboxylate carrier [rats, liver, mRNA Partial, 2986 nt], mRNA sequence.
1371475_at	555	Rnase4	BI284831	ribonuclease, RNase A family 4
1370193_at	554.9	Ptp4a1	AI172261	protein tyrosine phosphatase 4a1
1390113_a_at	554.7	Larp1_predicted	BI300539	Similar to KIAA0731 protein (LOC303158), mRNA
1370908_at	554.5	Hdac2	AA892297	histone deacetylase 2
1387089_at	554.3	Prei3	NM_133528	Preimplantation protein 3
1375412_at	554.2	Arsb	AI101331	arylsulfatase B
1388326_at	554	Ndufs8_predicted	AA799479	Similar to NADH dehydrogenase:ubiquinone Fe-S protein 8 (LOC293652), mRNA
1399002_at	552.6	Mrps17_predicted	BM384239	Similar to mitochondrial ribosomal protein S17 (LOC288621), mRNA
1388158_at	552.3	Bat1a	BG057565	HLA-B-associated transcript 1A
1373156_at	551.9	Armcx2	AI385330	Similar to armadillo repeat protein ALEX2 (LOC367903), mRNA
1370192_at	551.1	Stx12	BF283010	syntaxin 12
1367481_at	551.1	Vps28_predicted	BI278301	Similar to vacuolar protein sorting 28 (LOC300052), mRNA
1372235_at	550.5		BE104709	UI-R-BX0-ars-f-03-0-UI.s1 UI-R-BX0 Rattus norvegicus cDNA clone UI-R-BX0-ars-f-03-0-UI 3', mRNA sequence.
1387025_at	549.3	Dncic1	NM_019234	Dynein, cytoplasmic, intermediate chain 1
1377506_at	549.2	Gdf1_predicted	BI289525	Similar to GDF-1 embryonic growth factor - mouse (LOC306351), mRNA
1372262_at	549.2		BI285626	Transcribed sequence with weak similarity to protein ref:NP_116095.1 (H.sapiens) hypothetical protein MGC12966 [Homo sapiens]
1375411_at	549.1	Ndufa7_predicted	BI277002	Similar to NADH oxidoreductase (LOC299643), mRNA
1375845_at	547.4	RGD1562920_predicted	BI290029	Similar to 1500031O19Rik protein (LOC292486), mRNA
1373519_at	547.2		AI412601	EST240900 Normalized rat brain, Bento Soares Rattus sp. cDNA clone RBRDK40 3' end, mRNA sequence.
1367456_at	547.1	Ube2d3	NM_031237	Ubiquitin-conjugating enzyme E2D 3 (UBC4/5 homolog, yeast)
1370236_at	546.7	Ppt	AI234353	palmitoyl-protein thioesterase
1371730_at	546.2	RGD1305466	BF418786	Similar to RIKEN cDNA 1300002A08 (LOC291922), mRNA
1398897_at	546.1	Ube2v1_predicted	AI411988	Similar to ubiquitin-conjugating enzyme E2 variant 1 isoform b; DNA-binding protein (LOC296390), mRNA
1373375_at	546	Rab6ip1_predicted	BI275835	Similar to KIAA1091 protein (LOC308942), mRNA
1382105_at	545.9	Gnb5	AI603217	guanine nucleotide binding protein beta 5
1387790_at	545.4	Paics	NM_080910	Phosphoribosylaminoimidazole carboxylase, phosphoribosylaminoribosylaminoimidazole succinocarboxamide synthetase
1389940_at	545.4	Rnp24	AI178934	coated vesicle membrane protein
1374397_at	544.4	Eif2s2	BE107498	eukaryotic translation initiation factor 2, subunit 2 beta, 38kDa
1372445_at	544.2	LOC690345	AI171783	Transcribed sequence with moderate similarity to protein sp:P49458 (H.sapiens) SR09_HUMAN Signal recognition particle 9 kDa protein
1370180_at	544.1	Nudt4	AA891213	diphosphoinositol polyphosphate phosphohydolase type II
1373336_at	544.1	Gprc5b_predicted	AI411074	Similar to orphan G protein-coupled receptor (LOC293546), mRNA
1386996_at	543.5	Mrlcb	D14688	Myosin light chain, regulatory B
1398813_at	543.5	Ube1c	NM_057205	Ubiquitin-activating enzyme E1C
1372118_at	543.2	MGC125201	BI281674	Similar to p19 (LOC363557), mRNA
1392465_at	543.2	Sap18	AI228030	Similar to SAP18 (LOC290284), mRNA
1391727_at	543.1		BG662710	Transcribed sequences
1370244_at	542.5	Ctsl	AI176595	cathepsin L
1371890_at	542.3	Rere	AI172033	arginine-glutamic acid dipeptide (RE) repeats
1398886_at	542.2	RGD1563348_predicted	BI285703	Transcribed sequence with weak similarity to protein pir:I52523 (R.norvegicus) I52523 nucleoporin p62 homolog - rat
1367680_at	541.9	Acox1	NM_017340	Acyl-Coenzyme A oxidase 1, palmitoyl
1387872_at	541.8	Hnrpa1	BF396270	heterogeneous nuclear ribonucleoprotein A1
1371596_at	541.6	Rnps1	AI008971	Similar to Rnps1 protein (LOC287113), mRNA
1367624_at	539.9	Atf4	NM_024403	Activating transcription factor 4
1388823_at	539	Rab5b_predicted	BI274642	Similar to RAB5B, member RAS oncogene family (LOC288779), mRNA
AFFX_Rat_beta-actin_5_at	538.1	Actb	AFFX_Rat_beta-actin_5
1390020_at	538	LOC360975	BI277513	Transcribed sequence with strong similarity to protein sp:Q02218 (H.sapiens) ODO1_HUMAN 2-oxoglutarate dehydrogenase E1 component, mitochondrial precursor
1371883_at	537.3	Mmd	BG376037	Similar to monocyte to macrophage differentiation-associated (LOC303439), mRNA
1373058_at	537.1	Tmem30a	AI409051	Similar to RIKEN cDNA 2010200I23 (LOC300857), mRNA
1388562_at	537	Stard7_predicted	BI282011	Similar to START domain containing 7; GTT1-like (LOC296128), mRNA
1367485_at	537	Tcea1	BM388871	Similar to transcription elongation factor IIS - mouse (LOC305709), mRNA
1374796_at	536.5	LOC680229	AI413058	Similar to beta-sarcoglycan (LOC305305), mRNA
1385559_at	536.2	DLP2	BF562977	Transcribed sequences
1398333_at	536.1	Epas1	AI598434	endothelial PAS domain protein 1
1367642_at	535.7	Suclg1	NM_053752	Succinate-CoA ligase, GDP-forming, alpha subunit
1383260_at	535.5	RGD1305903_predicted	BI289879	Similar to RIKEN cDNA G630024C07 gene (LOC308992), mRNA
1387803_at	535.4	Ppp2r2b	NM_022209	Protein phosphatase 2 (formerly 2A), regulatory subunit B (PR 52), beta isoform
1383058_at	535.4		AI410438	Transcribed sequence with weak similarity to protein pir:A43932 (H.sapiens) A43932 mucin 2 precursor, intestinal - human
1399015_at	535.2		BI281753	Transcribed sequence with strong similarity to protein sp:P49755 (H.sapiens) TM21_HUMAN Transmembrane protein Tmp21 precursor
1370360_at	534.9	AF146738	AF146738	Testis specific protein
1388751_at	534.4		AW433787	Transcribed sequence with strong similarity to protein ref:NP_057339.1 (H.sapiens) Autosomal Highly Conserved Protein [Homo sapiens]
1399135_at	533.9	MGC94954	BI290646	Similar to RIKEN cDNA 2310042P20 (LOC300189), mRNA
1390146_at	533.9		BF414998	Transcribed sequences
1389307_at	533.8	Aplp1	AW435479	Transcribed sequence with strong similarity to protein ref:NP_005157.1 (H.sapiens) amyloid beta
1374405_at	533.5	Hnrpa3	AI233336	Similar to Hypothetical protein MGC37309 (LOC292273), mRNA
1371499_at	533.5	Cd9	AI227627	CD9 antigen
1389296_at	533.2	RGD1310430_predicted	AI104356	Similar to RIKEN cDNA 4921531G14 (LOC362905), mRNA
1383146_at	532.3		BM388077	Transcribed sequences
1373315_at	531.3	Arnt2	AI176425	Transcribed sequence with moderate similarity to protein pdb:1LBG (E. coli) B Chain B, Lactose Operon Repressor Bound To 21-Base Pair Symmetric Operator Dna, Alpha Carbons Only
1373826_at	530.8	Ypel5	AI170754	Similar to Yippee homolog (CGI-127) (LOC298792), mRNA
1398784_at	529.5	C1qbp	NM_019259	Complement component 1, q subcomponent binding protein
1377325_a_at	529.3		AW531278	Transcribed sequences
1373877_at	529	Picalm	BF401685	phosphatidylinositol binding clathrin assembly protein
1388666_at	528.8	Enc1	AI179988	Transcribed sequences
1381084_at	528.6		AA964619	Similar to RIKEN cDNA 3110002N20 (LOC291797), mRNA
1371688_at	528.3	Tram1	AI178493	Similar to TRAM1 (LOC312903), mRNA
1389866_at	528.2		AI599296	Transcribed sequence with moderate similarity to protein sp:P56378 (H.sapiens) 68MP_HUMAN 6.8 kDa mitochondrial proteolipid
1373411_at	528.2	Eif1b_predicted	BE109655	Similar to translation factor sui1 homolog (LOC301068), mRNA
1380261_at	528.1	LOC499806	BE328914	Transcribed sequences
1376202_at	528	B3gnt6_predicted	BF416236	Similar to N-acetyllactosaminide beta-1,3-N-acetylglucosaminyltransferase (Poly-N-acetyllactosamine extension enzyme) (I-beta-1,3-N-acetylglucosaminyltransferase) (iGnT) (UDP-GlcNAc:betaGal beta-1,3-N-acetylglucosaminyltransferase 6 ...
1388507_at	527.8	Itgb4bp	AI104279	EST213568 Normalized rat heart, Bento Soares Rattus sp. cDNA clone RHEBZ71 3' end, mRNA sequence.
1389532_at	527.7	Nebl_predicted	AW252250	Transcribed sequence with weak similarity to protein sp:O76041 (H.sapiens) NEBL_HUMAN Nebulette
1382048_at	527.1	LOC685232	BI289589	Similar to ATPase, H+ transporting, V1 subunit A, isoform 1 (LOC360716), mRNA
1398954_at	527	Dnpep	AI412298	Similar to Aspartyl aminopeptidase (LOC301529), mRNA
1373809_at	526.8	LOC606294	BI296325	Similar to DKFZP586B0923 protein (LOC309763), mRNA
1388851_at	526.5	Hspa9a_predicted	BI282281	Similar to grp75 (LOC295778), mRNA
1373149_at	526.5	RGD1564579_predicted	BF285344	Similar to RIKEN cDNA 0610043B10 gene (LOC293491), mRNA
1387116_at	526.3	Dnajb9	NM_012699	DnaJ (Hsp40) homolog, subfamily B, member 9
1370050_at	526.1	Atp2b1	NM_053311	ATPase, Ca++ transporting, plasma membrane 1
1388015_at	526.1	Ptprz1	U04998	Protein tyrosine phosphatase, receptor-type, Z polypeptide 1
1389316_at	525.8	Usp9x_predicted	AW914946	Similar to FAM (LOC363445), mRNA
1391653_at	525.7		BE120391	Transcribed sequences
1367523_at	525.5	RGD1304906_predicted	AI409145	Similar to hypothetical protein, 2-6 (LOC292074), mRNA
1399026_at	525.3	LOC361309	AI178191	Similar to polyadenylate-binding protein-interacting protein 2 (LOC293469), mRNA
1369980_s_at	525	Rhoip3	NM_053814	Myosin phosphatase-Rho interacting protein
1374386_at	524.6		AI412423	Transcribed sequences
1371948_at	524.6	Pigp_predicted	BF415030	Similar to DCRC-1 (LOC288238), mRNA
1399028_at	524.6		AI171954	Transcribed sequences
1387919_at	524.3	Mfn2	U41803	Mitofusin 2
1370439_a_at	523.9	Kcnc2	M34052	Potassium voltage gated channel, Shaw-related subfamily, member 2; synonyms: Kv3.2, KShIIIA; go_component: membrane [goid 0016020] [evidence IEA]; go_component: integral to membrane [goid 0016021] [evidence IEA]; go_component: integral to plasma membrane [goid 0005887] [evidence IEA]; go_component: voltage-gated potassium channel complex [goid 0008076] [evidence IEA]; go_function: protein binding…
1370315_a_at	523	Stmn4	AF026530	stathmin-like 4
1367719_at	522.4	Dd5	NM_053989	progestin induced protein
1372724_at	522.3	Grina	BI284904	NMDA receptor glutamate-binding chain
1377469_at	522.3		AI103161	Transcribed sequences
1377609_at	522.3	Hipk1_predicted	BE112251	Transcribed sequences
1369690_at	522.2	Nsf	AI547471	N-ethylmaleimide sensitive factor
1398863_at	521.7	Gnb2	AF277892	Guanine nucleotide binding protein, beta polypeptide 2
1373379_at	521.6	Irak1_predicted	BF396350	Similar to Interleukin-1 receptor-associated kinase 1 (IRAK-1) (IRAK) (Pelle-like protein kinase) (mPLK) (LOC363520), mRNA
1369410_at	521.3	Gosr1	NM_053584	cis-Golgi p28 (p28); go_component: Golgi cis-face [goid 0005801] [evidence IEA]; go_component: Golgi membrane [goid 0000139] [evidence IEA]; go_component: Golgi apparatus [goid 0005794] [evidence IEA]; go_component: kinesin complex [goid 0005871] [evidence IEA]; go_component: Golgi cis-face [goid 0005801] [evidence IDA] [pmid 8638159]; go_component: Golgi cis-face [goid 0005801] [evidence TAS] [p…
1388344_at	520.9	RGD1305692	BI283112	Similar to RIKEN cDNA 1110005A23 (LOC362819), mRNA
1381936_at	520.8	Camk2g	BF390092	calcium/calmodulin-dependent protein kinase (CaM kinase) II gamma
1371798_at	520.8	Gna12	AI013011	guanine nucleotide binding protein, alpha 12
1373400_at	520.6	Prkar2a	AW918535	protein kinase, cAMP-dependent, regulatory, type 2, alpha
1376395_at	520.4		AI145359	Transcribed sequences
1383185_at	520.1		BE105131	Transcribed sequence with weak similarity to protein pir:T00365 (H.sapiens) T00365 hypothetical protein KIAA0670 - human
1398778_at	519.9	Psma1	NM_017278	Proteasome (prosome, macropain) subunit, alpha type 1
1389323_at	519.8	Wdr61	BF282629	Similar to meiotic recombination protein REC14 (LOC363064), mRNA
1390558_at	519.7	Stau2	AI502229	Transcribed sequences
1388345_at	519.5	Pak2	AI599882	p21 (CDKN1A)-activated kinase 2
1372791_at	519.3	Prkwnk1	AI235474	Transcribed sequence with strong similarity to protein ref:NP_446246.1 (R.norvegicus) protein kinase, lysine deficient 1 [Rattus norvegicus]
1372721_at	519		AI175447	Transcribed sequence with weak similarity to protein ref:NP_064526.1 (H.sapiens) protein x 013 [Homo sapiens]
1388343_at	518.3	Ndufb7_predicted	AI575943	Similar to NADH dehydrogenase (ubiquinone) 1 beta subcomplex, 7 (LOC361385), mRNA
1373030_at	518.3		AJ225654	RNJ225654 Rat liver ESTs (E.Olivier) Rattus norvegicus cDNA clone IRL901, mRNA sequence.
1388996_at	517.8	RGD1308579	AI406527	Similar to RIKEN cDNA 3110052N05 (LOC361351), mRNA
1387865_at	517.6	Dut	AI411157	Deoxyuridinetriphosphatase (dUTPase)
1386296_at	517.6	Sept8_predicted	AI639205	Transcribed sequences
1381970_at	517.3	Lsm14a_predicted	AA945865	Transcribed sequence with moderate similarity to protein sp:P00722 (E. coli) BGAL_ECOLI Beta-galactosidase
1375138_at	516.9	Timp3	AA893169	Transcribed sequence with strong similarity to protein ref:NP_000353.1 (H.sapiens) tissue inhibitor of metalloproteinase 3 precursor; Tissue inhibitor of metalloproteinase-3 [Homo sapiens]
1367979_s_at	516.9	Cyp51	NM_012941	Cytochrome P450, subfamily 51
1386923_at	516.8	LOC81816	M62388	Ubiquitin conjugating enzyme
1378796_at	516.7	Omg	AA964584	Oligodendrocyte myelin glycoprotein (Omg) mRNA, complete cds
1368099_at	516.6	Clasp2	NM_053722	CLIP-associating protein 2
1373299_at	515.7	RGD1309471	BI295816	Similar to hypothetical protein MGC6696 (LOC293719), mRNA
1368511_at	515.6	Bhlhb3	NM_133303	Basic helix-loop-helix domain containing, class B3
1398875_at	1905-05-30 14:24:00	LOC246270	AI105044	estrous-specific protein, 250 kDa
1372865_at	515.4	Zfp364_predicted	AI171206	Similar to Zinc finger protein 364 (LOC362002), mRNA
1372036_at	515	Cd2bp2_predicted	BG378032	Transcribed sequences
1372461_at	515	Set_predicted	BG381708	Ab1-115 mRNA, complete cds
1379258_at	514.6	Klhl5	AA998367	Similar to KLHL5 protein (LOC305351), mRNA
1384192_at	514.6	Chst1	AA819913	Transcribed sequences
1371626_at	513.6	Srp68_predicted	BI296671	Similar to signal recognition particle 68kDa (LOC363707), mRNA
1388603_a_at	513.6	LOC290985	BM384289	HesB protein
1371936_at	513.5	Eif4a1	BI284436	eukaryotic translation initiation factor 4A, isoform 1
1371324_at	511.8	LOC680891	BG673668	Transcribed sequence with strong similarity to protein ref:NP_112577.1 (H.sapiens) hypothetical protein MGC3133 [Homo sapiens]
1390234_at	511.4	Sf3b1	BE115465	splicing factor 3b, subunit 1, 155kD
1382175_at	511.2	RGD1563824_predicted	AW534129	Transcribed sequences
1379542_at	511.1	LOC680737	BF522334	Similar to Small nuclear ribonucleoprotein F (snRNP-F) (Sm protein F) (Sm-F) (SmF) (LOC366871), mRNA
1368342_at	511	Ampd3	NM_031544	Adenosine monophosphate deaminase 3
1370060_at	511	LOC64201	NM_022398	2-oxoglutarate carrier
1392778_at	510.9		AA891634	Transcribed sequences
1368101_at	510.5	Calm3	NM_012518	Calmodulin 3
1367799_at	510.3	Stnl	NM_012660	Statin-like
1388683_at	510	RGD1559617_predicted	AI411174	Similar to hypothetical protein MGC14151 (LOC287429), mRNA
1367972_at	510	Tip120A	NM_054004	TBP-interacting protein 120A
1388341_at	509.3	Rangap1	BI285671	Similar to hypothetical protein (LOC362965), mRNA
1373968_at	509.1	RGD1561940_predicted	AI176016	Similar to RanBPM (LOC364686), mRNA
1380407_at	508.8		AI179886	Similar to HTGN29 protein; keratinocytes associated transmembrane protein 2 (LOC303122), mRNA
1377791_at	508.7	RragB	BI299500	UI-R-CV2-cia-h-10-0-UI.s1 UI-R-CV2 Rattus norvegicus cDNA clone UI-R-CV2-cia-h-10-0-UI 3', mRNA sequence.
1383375_at	508.7	Tmem55a	BI293584	UI-R-DK0-cds-c-04-0-UI.s1 UI-R-DK0 Rattus norvegicus cDNA clone UI-R-DK0-cds-c-04-0-UI 3', mRNA sequence.
1373886_at	508.4		BF284692	Transcribed sequences
1398772_at	508	p47	NM_031981	NSFL1 (p97) cofactor (p47)
1369978_at	507.8	Prpsap2	NM_057131	Phosphoribosyl pyrophosphate synthetase-associated protein 2
1371683_at	507.7	Lsm4_predicted	AI103250	Similar to U6 snRNA-associated Sm-like protein LSm4 (LOC290647), mRNA
1390178_at	507.5	Srprb	BM387756	Similar to Ab2-417 (LOC300965), mRNA
1388027_a_at	507.5	Rtn4	AF051335	Reticulon 4
1371464_at	507.3	Za20d3	BI295799	Similar to associated with Prkcl1 (LOC293067), mRNA
1373034_at	507	Wrb	AI177128	tryptophan rich basic protein
1388726_a_at	506.8		AA800242	Transcribed sequence with moderate similarity to protein pir:I60307 (E. coli) I60307 beta-galactosidase, alpha peptide - Escherichia coli
1389788_at	506.6	RGD1307336	AW522732	Similar to hypothetical protein (LOC293950), mRNA
1373020_at	506.5	LOC679907	BG379323	Similar to mitochondria-associated granulocyte macrophage CSF signaling molecule; mitochondria associated granulocyte macrophage CSF signaling molecule (LOC287065), mRNA
1374687_at	506.1		BF283386	EST447977 Rat Gene Index, normalized rat, Rattus norvegicus cDNA Rattus norvegicus cDNA clone RGIEB30 3' sequence, mRNA sequence.
1373594_at	506		BE097279	Transcribed sequences
1376673_at	505.2	Tcf8	BM391853	transcription factor 8
1372214_at	505.1	Mrps33_predicted	AI104277	Similar to ganglioside-induced differentiation associated protein 3 (LOC296995), mRNA
1373373_at	504.1		BI295011	Transcribed sequences
1367956_at	504.1	Ncdn	NM_053543	Neurochondrin
1389292_at	503.7	Rab18	AI411439	Similar to Rab18 (LOC316550), mRNA
1392955_at	503.6	Sel1h	BF548909	Sel1 (suppressor of lin-12) 1 homolog (C. elegans)
1375884_at	503.3	MGC105560	AW520742	Transcribed sequences
1367518_at	503.1		BI274976	Similar to fatso (LOC291905), mRNA
1373029_at	503	Trip15	AI169377	tyroid receptor interacting protein 15
1367612_at	502.8	Mgst1	NM_134349	Microsomal glutathione S-transferase 1
1398915_at	502.7	RGD1309735_predicted	BI278208	Similar to CG14977-PA (LOC360776), mRNA
1372167_at	502.6	LOC681031	AW525656	Transcribed sequence with strong similarity to protein pir:S55054 (H.sapiens) S55054 Sm protein G - human
1369968_at	502.2	Ptn	NM_017066	Pleiotrophin
1371357_at	502.2	Igfbp7	AI233246	Similar to mac25 (LOC289560), mRNA
1377795_at	502.1		AI578745	Transcribed sequences
1370309_a_at	502	Hnrpab	AJ238854	Heterogeneous nuclear ribonucleoprotein A/B
1381925_x_at	502	Smcf1	AI412401	transcription factor 1
1369989_at	502	PNPO	NM_022601	Pyridoxine 5-phosphate oxidase
1393245_at	501.8	Phyh	AI029057	phytanoyl-CoA hydroxylase (Refsum disease)
1398955_at	501.8	Cops8	BG378922	Similar to COP9 signalosome subunit 8 (LOC363283), mRNA
1387911_at	501.8	Rabggtb	L10416	Rab geranylgeranyl transferase componenet, subunit beta
1381871_at	501.6		BM383359	Similar to BAI1-associated protein 1; WW domain-containing protein 3; atrophin-1 interacting protein 3 (LOC297463), mRNA
1383162_at	501.5		AI008646	EST203097 Normalized rat embryo, Bento Soares Rattus sp. cDNA clone REMBB18 3' end, mRNA sequence.
1399020_at	501.3	LOC362012	AI232979	Similar to RIKEN cDNA 6330569M22 (LOC362012), mRNA
1376622_at	501.2		BM389574	Transcribed sequences
1371775_at	500.7		AI172057	Transcribed sequences
1372443_at	500.6	Lrp11_predicted	AI409038	Similar to Kunitz-type protease inhibitor 1 precursor (Hepatocyte growth factor activator inhibitor type 1) (HAI-1) (LOC292462), mRNA
1382689_at	500.4		BI276519	UI-R-CX0-bwv-c-08-0-UI.s1 UI-R-CX0 Rattus norvegicus cDNA clone UI-R-CX0-bwv-c-08-0-UI 3', mRNA sequence.
1374178_at	500.3	Arl5	AI103954	ADP-ribosylation factor-like 5
1373580_at	500		BI289991	Transcribed sequences
1367969_at	500	Prdx6	AF014009	Peroxiredoxin 6
1383089_at	499.9	Rab21	BM386264	Similar to Ras-related protein Rab-21 (LOC299799), mRNA
1371720_at	499.9	LOC680747	AI599839	Similar to Mrpl20 protein (LOC298685), mRNA
1383444_at	499.7		AA964069	Transcribed sequence with weak similarity to protein sp:P00722 (E. coli) BGAL_ECOLI Beta-galactosidase
1390382_at	499.7	RGD1311457_predicted	BF414043	Similar to RIKEN cDNA 2310003F16 (LOC311359), mRNA
1382118_at	499.5		BE104676	Similar to mKIAA0287 protein (LOC308321), mRNA
1395404_at	499.3	RGD1304570_predicted	BE110529	Transcribed sequences
1372146_at	499.3		AA851264	Transcribed sequences
1375245_at	499.1	Ppp2r1a	AA800669	protein phosphatase 2 (formerly 2A), regulatory subunit A (PR 65), alpha isoform
1375211_at	499.1	Rnaset2_predicted	BM391506	Similar to Ribonuclease 6 precursor (LOC292306), mRNA
1379720_at	498.9		AW528715	Transcribed sequences
1371477_at	498.8		BG380735	Transcribed sequence with moderate similarity to protein pdb:1LBG (E. coli) B Chain B, Lactose Operon Repressor Bound To 21-Base Pair Symmetric Operator Dna, Alpha Carbons Only
1399027_at	498.4	Arha2	AI408053	plysia ras-related homolog A2
1388371_at	498.3	Prkcsh_predicted	AI008784	Similar to alpha glucosidase II, beta subunit (LOC300445), mRNA
1367824_at	498.2	Fnta	NM_012847	Farnesyltransferase, CAAX box, alpha
1372203_at	498.2	Mrt1	AI101286	PDZ protein Mrt1
1374217_at	497.9	RGD1310686	BG375463	Similar to chromosome 16 open reading frame 5 (LOC360480), mRNA
1367497_at	497.8	Ptdss1	AA851302	Transcribed sequences
1389518_at	497.6	LOC680080	AI009763	Similar to F-box only protein 10 (LOC362511), mRNA
1373200_at	497.4	Eef1e1_predicted	AI600237	Similar to eukaryotic translation elongation factor 1 epsilon 1 (LOC291057), mRNA
1373643_at	497.2		AI177028	Transcribed sequences
1370304_at	497.2	Timm17a	AB006450	Translocator of inner mitochondrial membrane 17a (yeast)
1399047_at	497.1	Mrpl27_predicted	BF283001	Similar to mitochondrial ribosomal protein L27 (L27mt) (LOC287635), mRNA
1372192_at	497		AI145385	Transcribed sequences
1367520_at	496.8	Apoa1bp_predicted	AI231050	Similar to apoA-I binding protein (LOC295229), mRNA
1371365_at	496.8	Ube2s_predicted	BI279788	Similar to RIKEN cDNA 6720465F12 (LOC292588), mRNA
1384305_at	496.5	Pasta	BF413040	UI-R-BT1-bnv-d-12-0-UI.s1 UI-R-BT1 Rattus norvegicus cDNA clone UI-R-BT1-bnv-d-12-0-UI 3', mRNA sequence.
1375637_at	496.2	RGD1311122	AI010441	Similar to RIKEN cDNA 1110003E01 (LOC364154), mRNA
1399004_at	496.1	LOC679572	BM986309	Transcribed sequence with strong similarity to protein ref:NP_542786.1 (H.sapiens) chromosome 20 open reading frame 52; homolog of mouse RIKEN 2010100O12 gene [Homo sapiens]
1398814_at	496	Rab11a	NM_031152	RAB11a, member RAS oncogene family
1386859_at	495.8	Tkt	NM_022592	Transketolase
1367455_at	495.6	Vcp	NM_053864	Valosin-containing protein
1370199_at	495.4	Nucb	Z36277	Nucleobindin 1
1373101_at	495.3	Pigk	AI236743	Similar to DKFZP564I052 protein (LOC295543), mRNA
1376232_at	495.2		AW521352	Transcribed sequences
1383086_at	495.1		AA818256	Transcribed sequences
1388160_a_at	495.1	IDH3B	AI171793	NAD+-specific isocitrate dehydrogenase b subunit
1373677_at	494.9	Slc39a10_predicted	AI598315	Transcribed sequence with moderate similarity to protein pdb:1LBG (E. coli) B Chain B, Lactose Operon Repressor Bound To 21-Base Pair Symmetric Operator Dna, Alpha Carbons Only
1374392_at	494.6	Csnk1a1	BE113385	casein kinase 1, alpha 1
1384125_at	494.6	Mll5	BF547275	Similar to MLL5 (LOC311968), mRNA
1371671_at	494.4	Gprc5b_predicted	AI228513	Similar to orphan G protein-coupled receptor (LOC293546), mRNA
1367526_at	494.4	Mrps26_predicted	AI180224	Similar to 28S ribosomal protein S26, mitochondrial precursor (MRP-S26) (5OT-EST protein) (LOC362216), mRNA
1375421_a_at	494.3	Neurodap1	AI600019	protein carrying the RING-H2 sequence motif
1391840_at	494.2	RGD1310693_predicted	BE108137	Similar to RIKEN cDNA 1700027N10 (LOC316238), mRNA
1377664_at	494	Rhk1	AI101205	KARP-1 binding protein 1
1373258_at	493.8	Ctsf	AI169359	Similar to cathepsin F (LOC361704), mRNA
1373905_at	493.5	RGD1565838_predicted	AI178441	Transcribed sequence with moderate similarity to protein sp:O43390 (H.sapiens) ROR_HUMAN Heterogeneous nuclear ribonucleoprotein R
1367525_at	493.3		AI179833	Similar to thyroid hormone receptor-associated protein, 150 kDa subunit (LOC313591), mRNA
1390986_at	492.8	Cstn3	AW526072	calsyntenin 3
1373142_at	492.6	Ghitm	AA858928	Similar to growth hormone inducible transmembrane protein (LOC290596), mRNA
1395508_at	492.5	Cct5	BG665309	chaperonin containing TCP1, subunit 5 (epsilon)
1387927_a_at	492.2	Olfm1	U03415	Olfactomedin 1
1374852_at	492.1	RGD1559909_predicted	AI407613	LOC362592 (LOC362592), mRNA
1376862_at	492.1	Ube4b_predicted	BI296848	Similar to mKIAA0684 protein (LOC298652), mRNA
1372360_at	491.9		AA817862	UI-R-A0-ae-h-08-0-UI.s1 UI-R-A0 Rattus norvegicus cDNA clone UI-R-A0-ae-h-08-0-UI 3' similar to gb|U17698|MMU17698 Mus musculus ablphilin-1 (abi-1) mRNA, complete cds, mRNA sequence.
1388438_at	491.8	Nap1l4	AI230346	Similar to nucleosome assembly protein 1-like 4; nucleosome assembly protein 1 like 4; DNA segment, Chr 7, Wayne State University 30, expressed (LOC361684), mRNA
1398782_at	491.6	Napa	NM_080585	N-ethylmaleimide sensitive fusion protein attachment protein alpha
1373945_at	491.6	RGD1565016_predicted	AI012571	Transcribed sequences
1387488_a_at	491.3	Calcr	L13041	Calcitonin receptor
1372233_at	490.7	Ergic3_predicted	AI228649	Similar to serologically defined breast cancer antigen 84; DNA segment, Chr 2, University of California at Los Angeles 1 (LOC296306), mRNA
1371834_at	490.6	Dctn2	BF283695	Similar to RIKEN cDNA 2310042E05 (LOC299850), mRNA
1375298_at	489.7	LOC691318	BF408443	Similar to Ppp2r5c protein (LOC362786), mRNA
1376881_at	489.6	RragB	AW528057	Transcribed sequences
1388575_at	489.5		AA943740	Transcribed sequences
1385014_at	489.4	LOC680248	BG377996	Transcribed sequence with strong similarity to protein ref:NP_060629.1 (H.sapiens) hypothetical protein FLJ10628 [Homo sapiens]
1395741_at	489.3	Mgea5	BF548107	meningioma expressed antigen 5 (hyaluronidase)
1383284_at	489.2	Ncam1	BG372598	neural cell adhesion molecule 1
1371514_at	489.1	Kdelr1	BI278612	Similar to putative KDEL receptor (LOC361577), mRNA
1389140_at	489	Spcs2_predicted	AI172437	Similar to RIKEN cDNA 5730406I15 (LOC293142), mRNA
1396040_at	488.9	Shank1	BE108568	Hypothetical LOC292874 (LOC292874), mRNA
1373072_at	488.9		AI170552	Transcribed sequence with moderate similarity to protein pdb:1LBG (E. coli) B Chain B, Lactose Operon Repressor Bound To 21-Base Pair Symmetric Operator Dna, Alpha Carbons Only
1388974_at	488.8	Reep5_predicted	AI101527	Similar to signal recognition particle 19kDa; signal recognition particle 19kD (LOC291685), mRNA
1388752_at	488.6		AI408078	Similar to Bcl-2-associated transcription factor (LOC293017), mRNA
1388800_at	487.9	Rab5a	AI406667	small GTP-binding protein rab5
1388478_at	487.9		BE108225	UI-R-BS1-ayw-h-02-0-UI.s1 UI-R-BS1 Rattus norvegicus cDNA clone UI-R-BS1-ayw-h-02-0-UI 3', mRNA sequence.
1372571_at	487.8	Hnrpm	AW143187	heterogeneous nuclear ribonucleoprotein M
1388767_at	487.2	Pdcd6_predicted	BI296393	Similar to ALG-2 (LOC308061), mRNA
1367800_at	487	Plat	NM_013151	Plasminogen activator, tissue
1389637_at	486.9	LOC688642	AI227731	Transcribed sequences
1372783_at	486.7	Larp5_predicted	BM387109	Transcribed sequences
1388495_at	486.6		BI303583	Transcribed sequence with moderate similarity to protein sp:P00722 (E. coli) BGAL_ECOLI Beta-galactosidase
1389297_at	486.5		AI146215	UI-R-E1-fb-f-12-0-UI.s1 UI-R-E1 Rattus norvegicus cDNA clone UI-R-E1-fb-f-12-0-UI 3', mRNA sequence.
1398929_at	486.3	Eif3s6ip	AW525691	Similar to Eukaryotic translation initiation factor 3 subunit 6 interacting protein (HSPC021/HSPC025) (LOC300069), mRNA
1372906_at	486.2	RGD1309540	AI008796	Similar to hypothetical protein MGC40841; similar to hypothetical protein MGC4707 (LOC295930), mRNA
1367538_at	486.1		BF284303	EST448894 Rat Gene Index, normalized rat, Rattus norvegicus cDNA Rattus norvegicus cDNA clone RGIEO12 3' sequence, mRNA sequence.
1374104_at	486.1	Cldn5	BI281680	UI-R-CT0s-cav-c-02-0-UI.s1 UI-R-CT0s Rattus norvegicus cDNA clone UI-R-CT0s-cav-c-02-0-UI 3', mRNA sequence.
1388728_at	486	Laptm4b	BI282923	Similar to lysosomal-associated transmembrane protein 4 beta (LOC315047), mRNA
1376657_at	485.9	Igsf4a	BE117767	UI-R-BS1-azf-g-02-0-UI.s1 UI-R-BS1 Rattus norvegicus cDNA clone UI-R-BS1-azf-g-02-0-UI 3', mRNA sequence.
1388114_at	485.7	Mrlcb	X05566	Myosin light chain, regulatory B
1390048_at	485.7	Srrm2_predicted	BF408990	Similar to splicing coactivator subunit SRm300; RNA binding protein; AT-rich element binding factor (LOC360489), mRNA
1373949_at	485.6	Atp13a2_predicted	AI070113	Similar to RIKEN cDNA 1110012E06 (LOC362645), mRNA
1372340_at	485.4	MGC94725	BM386355	Transcribed sequence with strong similarity to protein ref:NP_037415.1 (H.sapiens) methionine adenosyltransferase II, beta; dTDP-4-keto-6-deoxy-D-glucose 4-reductase; beta regulatory subunit of methionine adenosyltransferase [Homo sapiens]
1375349_at	485.3	LOC686098	BI295776	Transcribed sequence with strong similarity to protein pir:T17257 (H.sapiens) T17257 hypothetical protein DKFZp586P1422.1 - human
1373529_at	485.3		BE117883	Transcribed sequences
1373289_at	485	Asb8_predicted	BI281935	Similar to ankyrin repeat and SOCS box-containing protein 8 (LOC315287), mRNA
1369954_at	485	Idh1	NM_031510	Isocitrate dehydrogenase 1 (NADP+), soluble
1388271_at	484.9	Mt1a	BM383531	Transcribed sequence with moderate similarity to protein sp:P04732 (H.sapiens) MT1E_HUMAN METALLOTHIONEIN-IE
1367655_at	484.8	Tmsb10	NM_021261	Thymosin, beta 10
1367869_at	484.7	Oxr1	NM_057153
1372759_at	484.7	Cdk9	H31766	Similar to cyclin-dependent kinase 9 (LOC362110), mRNA
1388389_at	484.4	2002-09-01	BF282620	septin 2
1371512_at	484.2	Bre	AA818692	Transcribed sequence with moderate similarity to protein ref:NP_004882.1 (H.sapiens) mitochondrial ribosomal protein L33; ribosomal protein L33-like; chromosome 2 open reading frame 1 [Homo sapiens]
1398801_at	484.1	Cdk105	NM_134415	CDK105 protein
1389050_at	483.9	RGD1560049_predicted	AI170797	membrane protein, palmitoylated 3 (MAGUK p55 subfamily member 3)
1367791_at	483.9	Ramp1	NM_031645	Receptor (calcitonin) activity modifying protein 1
1379314_at	483.8	Ppp3cb	BF283985	protein phosphatase 3, catalytic subunit, beta isoform
1392951_at	483.6		AW521231	Transcribed sequences
1372155_at	483.5	Trim28	BI283697	tripartite motif protein 28
1371856_at	483.5		AI408941	Transcribed sequence with moderate similarity to protein ref:NP_060231.1 (H.sapiens) hypothetical protein FLJ20312 [Homo sapiens]
1383126_at	483.4	Akt1	AA998057	v-akt murine thymoma viral oncogene homolog 1
1367533_at	483.3	Statip1	BG663097	Similar to signal transducer and activator of transcription interacting protein 1 (LOC307545), mRNA
1388696_at	483.1	Ufd1l	BI291922	ubiquitin fusion degradation 1-like
1371517_at	483	RGD1566234_predicted	BF283627	Transcribed sequence with moderate similarity to protein pir:I39175 (H.sapiens) I39175 SH2-domain protein Grb-IR - human
1372830_at	482.9	Arl6ip1	BM384116	Transcribed sequences
1373605_at	482.4	RGD1307844_predicted	AI176540	Similar to 106 kDa O-GlcNAc transferase-interacting protein (LOC316085), mRNA
1398373_at	482.4	B3galt3	AA799400	Similar to UDP-Gal:betaGlcNAc beta 1,3-galactosyltransferase III (LOC310508), mRNA
1394786_at	482.3		AW526631	Transcribed sequences
1367494_at	482.2	RGD1310899_predicted	AW523764	Similar to CGI-35 protein (LOC299198), mRNA
1372283_at	482	Trappc6b_predicted	AA800622	Hypothetical LOC299075 (LOC299075), mRNA
1383783_at	481.9	Pcdh9_predicted	AW521192	Transcribed sequences
1389836_a_at	481.4	Timp3	AI599265	Transcribed sequence with strong similarity to protein ref:NP_000353.1 (H.sapiens) tissue inhibitor of metalloproteinase 3 precursor; Tissue inhibitor of metalloproteinase-3 [Homo sapiens]
1372052_at	481.4	Bub3	BI275918	Aa2-050 mRNA, complete cds
1371404_at	481.2	Eif4b	AI172206	Similar to Eukaryotic translation initiation factor 4B (eIF-4B) (LOC300253), mRNA
1383328_x_at	480.9	Pdcd4	AI576297	Transcribed sequence with moderate similarity to protein pir:JC5193 (H.sapiens) JC5193 nuclear protein H731 - human
1372079_at	480.8		AI410099	Transcribed sequences
1370890_at	480.3	Actr3	AI012420	actin-related protein 3 homolog (yeast)
1399144_at	479.9	LOC498351	BG670238	Transcribed sequence with strong similarity to protein ref:NP_008878.1 (H.sapiens) signal recognition particle 72kD [Homo sapiens]
1374406_at	479.8	LOC679960	AA925512	Similar to RIKEN cDNA 2310022K15 (LOC299113), mRNA
1369621_s_at	479.3	Fkbp1a	NM_053308	FK506-binding protein 1a
1367721_at	479.2	Sdc4	NM_012649	Syndecan 4
1392501_at	479		BE120710	Transcribed sequences
1377937_at	478.5	Mrps14_predicted	AA859719	Similar to mitochondrial ribosomal protein S14 (LOC289143), mRNA
1383575_at	478.5	Ctnnd2	BG376561	Similar to GT24 (LOC361909), mRNA
1374396_at	478.3	Atp6v1c1	BI293306	Similar to Vacuolar ATP synthase subunit C (V-ATPase C subunit) (Vacuolar proton pump C subunit) (LOC299971), mRNA
1376298_at	478	Upf3b_predicted	AW525099	Transcribed sequences
1388134_at	477.9	Eef1d	BG380216	translation elongation factor 1-delta subunit
1371873_at	477.9	Anp32e	AA850735	Similar to acidic (leucine-rich) nuclear phosphoprotein 32 family, member E; leucine-rich acidic nuclear protein like (LOC361999), mRNA
1392013_at	477.6		AA819397	Transcribed sequences
1388560_at	477.6	Wdr77	AI412580	Similar to Ac2-269 (LOC310769), mRNA
1386119_at	476.9		BE110033	Transcribed sequences
1375441_at	476.8	Sars1	BI278468	seryl-aminoacyl-tRNA synthetase
1374954_at	476.7	Hdac11_predicted	AI101322	Similar to hypothetical protein MGC27683 (LOC297453), mRNA
1369085_s_at	476.7	Snrpn	NM_130738	Small nuclear ribonucleoprotein N
1399014_at	476.6	Vps4a	AA894099	vacuolar protein sorting protein 4a
1388906_at	476.6		BM389311	Transcribed sequences
1368120_at	476.5	Nell1	NM_031069	NEL-like 1 (chicken)
1372833_at	476.1		AW521376	Transcribed sequences
1389416_at	475.8	RGD1560398_predicted	BI296051	Transcribed sequence with moderate similarity to protein pdb:1LBG (E. coli) B Chain B, Lactose Operon Repressor Bound To 21-Base Pair Symmetric Operator Dna, Alpha Carbons Only
1373266_at	475.6	RGD1306327	BG380826	Transcribed sequences
1374103_at	475.6	Freq	BE102100	frequenin homolog (Drosophila)
1398937_at	475.3	Dhx15_predicted	BI279381	Similar to Putative pre-mRNA splicing factor RNA helicase (DEAH box protein 15) (LOC289693), mRNA
1372744_at	474.8	Pkp4_predicted	BE113437	Similar to Plakophilin 4 (p0071) (LOC295625), mRNA
1388681_at	474.6	Sar1b	AI105294	Similar to Sar1a protein promoting vesicle budding from the endoplasmic reticulum (LOC287276), mRNA
1377975_at	474.5		AI100827	Transcribed sequences
1387778_at	474.4	Sdf4	NM_130412	Stromal cell derived factor 4
1384393_at	474.4		BE120370	Transcribed sequences
1398928_at	474.3	Cuta	BG378296	Similar to divalent cation tolerant protein CUTA (LOC294288), mRNA
1382517_at	474.2		AW521327	Transcribed sequences
1398794_at	474.2	Tceb1	NM_022593	Transcription elongation factor B (SIII), polypeptide 1
1375635_at	473.8		AI406410	Transcribed sequences
1373843_at	473.7		BE107419	Transcribed sequence with moderate similarity to protein pdb:1LBG (E. coli) B Chain B, Lactose Operon Repressor Bound To 21-Base Pair Symmetric Operator Dna, Alpha Carbons Only
1376583_at	473.6		BE095847	Similar to RIKEN cDNA 6430548M08 (LOC307907), mRNA
1398972_at	473.5	Cops3	AW916366	Similar to COP9 constitutive photomorphogenic homolog subunit 3; COP9 complex subunit 3; JAB1-containing signalosome subunit 3 (LOC287367), mRNA
1388805_at	473.3	Ppp2ca	BF408792	protein phosphatase 2a, catalytic subunit, alpha isoform
1372058_at	473.1		AI177914	EST221565 Normalized rat placenta, Bento Soares Rattus sp. cDNA clone RPLCI45 3' end, mRNA sequence.
1398844_at	472.5	Txn2	AA800180	thioredoxin 2
1373294_at	472.4	Commd8_predicted	AI234292	Similar to hypothetical protein FLJ20502 (LOC289603), mRNA
1370523_a_at	472.3	Ube2d2	AW142720	ubiquitin-conjugating enzyme E2D 2
1370407_at	472.2	Pcyox1	AF332142	Chloride ion pump-associated 55 kDa protein
1373675_at	472.1	Glrx2	AW525635	glutaredoxin 2 (thioltransferase)
1367881_at	472	Ptpns1	NM_013016	Protein tyrosine phosphatase, non-receptor type substrate 1
1370848_at	472	Slc2a1	BI284218	solute carrier family 2,member 1
1367593_at	471.7	Sepw1	NM_013027	Selenoprotein W, muscle 1
1382205_at	471.7		AW527509	Transcribed sequences
1398779_at	471.6	Arpc1a	NM_031146	Actin related protein 2/3 complex, subunit 1A
1376314_at	471.4		AI172148	Similar to RIKEN cDNA 3010021M21 (LOC363065), mRNA
1388754_at	471.1	RGD1306344	AI176839	Transcribed sequences
1374456_at	471	Cldn15_predicted	AI179562	EST223283 Normalized rat spleen, Bento Soares Rattus sp. cDNA clone RSPCI95 3' end, mRNA sequence.
1374412_at	470.9	Fbxw11_predicted	BF557666	Similar to F-box and WD-40 domain protein 1B (LOC303024), mRNA
1371648_at	470.7	Ddb1	BF284000	damage-specific DNA binding protein 1
1372497_at	470.3	Ca125	AI104094	ovarian carcinoma antigen CA125
1391013_at	469.9	Pcdh8	AW523567	protocadherin 8
1383385_at	469.7		AI136674	UI-R-C2p-nq-c-08-0-UI.s1 UI-R-C2p Rattus norvegicus cDNA clone UI-R-C2p-nq-c-08-0-UI 3', mRNA sequence.
1398926_at	469.6	Pfdn1_predicted	AI410456	Similar to prefoldin 1 (LOC361310), mRNA
1367553_x_at	469.5	Hbb	NM_033234	Hemoglobin beta chain complex
1374987_at	469.4		AI232974	Transcribed sequence with strong similarity to protein ref:NP_006068.1 (H.sapiens) calcium binding atopy-related autoantigen 1; atopy related autoantigen [Homo sapiens]
1372196_at	469.4	Ncor2_predicted	BI284203	Transcribed sequence with moderate similarity to protein sp:Q9Y618 (H.sapiens) NCR2_HUMAN Nuclear receptor co-repressor 2
1376434_at	469.3		AI101016	Transcribed sequences
1375315_at	469.2		BE098345	Similar to hypothetical protein BC013035 (LOC361172), mRNA
1372076_at	469.2	Hbxip_predicted	BI294704	Similar to hepatitis B virus x-interacting protein; hepatitis B virus x-interacting protein (9.6kD); HBx-interacting protein (LOC295357), mRNA
1392908_at	469	LOC595134	BG381166	Similar to hypothetical protein FLJ12666 (LOC362589), mRNA
1398989_at	468.8	Son	BI275248	Similar to SON protein (LOC304092), mRNA
1377883_at	468.5		AI717530	Transcribed sequences
1370087_at	468.4	Rab2	NM_031718	RAB2, member RAS oncogene family
1389575_at	467.6	RGD1311703	BF284868	Similar to sid2057p (LOC293160), mRNA
1387971_a_at	467.3	Mapk8ip	AF092450	Mitogen activated protein kinase 8 interacting protein
1371848_at	466.9	Afp	AA799526	EST189023 Normalized rat heart, Bento Soares Rattus sp. cDNA clone RHEAC15 3' end, mRNA sequence.
1399039_at	466.7	LOC689593	BM383865	Similar to DnaJ (Hsp40) homolog, subfamily B, member 2; heat shock protein, neuronal DNAJ-like 1 (LOC301526), mRNA
1373438_at	466.5		BE329352	Transcribed sequence with moderate similarity to protein ref:NP_071349.1 (H.sapiens) likely ortholog of mouse ubiquitin-conjugating enzyme E2-230K [Homo sapiens]
1379730_at	466.4	Atp6v1h	AA942681	Similar to MSTP042 (LOC297797), mRNA
1398919_at	466.2	RGD1304704	BI296033	Similar to Hypothetical protein CGI-99 (LOC302247), mRNA
1373070_at	466		AI406379	Transcribed sequence with strong similarity to protein sp:Q9UHC7 (H.sapiens) MKR1_HUMAN Makorin 1
1373159_at	465.7		AI411370	Transcribed sequences
1398798_at	465.6	Metap2	NM_022539	Methionine aminopeptidase 2
1388825_at	465		BE119400	Transcribed sequences
1372810_at	464.7	Hnrpdl	BF281256	Similar to heterogeneous nuclear ribonucleoprotein D-like; A+U-rich element RNA binding factor (LOC305178), mRNA
1392238_at	464.7		AI112241	Transcribed sequences
1368515_at	464.3	Epb4.1l3	NM_053927	Erythrocyte protein band 4.1-like 3
1371510_at	464.3	Hpip	AA944494	HCF-1 beta-propeller interacting protein
1387120_at	464	Psmc3	NM_031595	Proteasome (prosome, macropain) 26S subunit, ATPase 3
1368507_at	463.8	Psma3	NM_017280	Proteasome (prosome, macropain) subunit, alpha type 3
1373481_at	463.6	R3hdm1	AI227908	Similar to R3H domain (binds single-stranded nucleic acids) containing (LOC304763), mRNA
1387163_at	463.5	HcRt	NM_013179	Hypocretin
1388410_at	462.8	Ugp2	AI170679	Similar to uridindiphosphoglucosepyrophosphorylase 2 (LOC289827), mRNA
1387196_at	462.5	Khdrbs3	NM_022249	Etoile, Sam68-like protein SLM-2
1392473_at	462.2		AW525353	Similar to Ribonuclease P protein subunit p38 (RNaseP protein p38) (LOC291317), mRNA
1392468_at	462.1	RGD1310950_predicted	AW526683	Transcribed sequences
1367861_at	462.1	Evl	NM_024147	Ena-vasodilator stimulated phosphoprotein
1388317_at	462		BE110655	Transcribed sequences
1390423_at	461.7	Phr1_predicted	BE104245	Similar to highwire; PAM; rpm 1 (LOC290447), mRNA
1388416_at	461.6	Lrp1	BI282758	Similar to lipoprotein receptor-related protein (LOC299858), mRNA
1373844_at	461.5	Ppme1	BE103921	Similar to Protein phosphatase methylesterase 1 (LOC361613), mRNA
1371412_a_at	461.3	Nrep	BE107450	Transcribed sequence with moderate similarity to protein pdb:1LBG (E. coli) B Chain B, Lactose Operon Repressor Bound To 21-Base Pair Symmetric Operator Dna, Alpha Carbons Only
1373626_at	461.1		AI102507	Transcribed sequences
1385719_at	461.1		AW531176	UI-R-BT1-akv-e-11-0-UI.s1 UI-R-BT1 Rattus norvegicus cDNA clone UI-R-BT1-akv-e-11-0-UI 3', mRNA sequence.
1398348_at	460.8		AA945604	Similar to dimethylarginine dimethylaminohydrolase 1; NG,NG dimethylarginine dimethylaminohydrolase (LOC365956), mRNA
1389867_at	460.7	Cugbp2	BI281086	CUG triplet repeat,RNA-binding protein 2
1371493_at	460.2	Ap2a2	BI285640	UI-R-DD0-bzv-d-02-0-UI.s1 UI-R-DD0 Rattus norvegicus cDNA clone UI-R-DD0-bzv-d-02-0-UI 3', mRNA sequence.
1383643_at	460.2	LOC686092	BI282584	Similar to Protein C11orf10 (HSPC005) (LOC309206), mRNA
1374163_at	459.4	Anapc4	BM389995	Similar to anaphase-promoting complex subunit 4 (LOC305420), mRNA
1371421_at	459.2	LOC690109	BM391873	Similar to Elongation factor 1-alpha 1 (EF-1-alpha-1) (Elongation factor 1 A-1) (eEF1A-1) (Elongation factor Tu) (EF-Tu) (LOC310360), mRNA
1371538_at	459.2		BF407786	Similar to A630041N19 protein (LOC308346), mRNA
1371385_at	458.8	Dscr2_predicted	BF407158	Similar to leucine rich protein (LOC288236), mRNA
1372782_a_at	458.5	LOC362015	BE111787	Similar to AMP deaminase 2 (AMP deaminase isoform L) (LOC362016), mRNA
1389163_at	458.5	Trim32	BG372673	Similar to tripartite motif protein 32 (LOC313264), mRNA
1399003_at	458.3	RGD1308813	BE116554	Similar to adipocyte-specific protein 4 (LOC303606), mRNA
1390341_at	458.3		BF396709	Transcribed sequences
1373458_at	458.2	Bex4	BI289546	Transcribed sequence with weak similarity to protein pir:C35826 (H.sapiens) C35826 hypothetical 13K protein A - human
1373983_at	457.6	LOC360807	AI168986	Transcribed sequence with moderate similarity to protein ref:NP_075388.1 (H.sapiens) hypothetical protein FLJ11021 similar to splicing factor, argini [Homo sapiens]
1371636_at	457.6	LOC685374	BE104321	Transcribed sequences
1372586_at	457.5	Ube2d3	AI411995	Transcribed sequences
1388563_at	457.2	RGD1305492_predicted	AI169287	Similar to RIKEN cDNA 1700034P14 (LOC294734), mRNA
1374599_at	456.9	Herc1_predicted	BM386001	Similar to guanine nucleotide exchange factor p532 (LOC315771), mRNA
1388766_at	456.9	Mtx2	AI409049	Similar to metaxin 2 (LOC288150), mRNA
1388797_at	456.8	U2af2	AI232163	Transcribed sequence with strong similarity to protein pir:S20250 (H.sapiens) S20250 splicing factor U2AF large chain - human
1367772_at	456.7	Clns1a	NM_031719	Chloride channel, nucleotide-sensitive, 1A
1373813_at	456.6	Dnajc10	BM388610	Similar to ER-resident protein ERdj5 (LOC295690), mRNA
1374688_at	456.5		AA945696	Transcribed sequences
1383965_at	456.3	LOC689116	BI282103	Similar to nuclear cap binding protein subunit 2; nuclear cap binding protein subunit 2, 20kDa (LOC288040), mRNA
1374463_at	456.1	Qki	AI172068	homolog of mouse quaking QKI (KH domain RNA binding protein)
1380547_at	456.1	Clcn3	BI288519	chloride channel 3
1389138_at	455.9		AA945574	Transcribed sequences
1375414_at	455.8	Taf9	AA944572	TAF9 RNA polymerase II, TATA box binding protein (TBP)-associated factor
1383004_at	455.7		BF397074	Similar to hypothetical protein (LOC362013), mRNA
1370213_at	455.7	Nsep1	BI282111	nuclease sensitive element binding protein 1
1372078_at	455.5	Strap	AA891681	Similar to UNR-interacting protein (Serine-threonine kinase receptor-associated protein) (LOC297699), mRNA
1375534_at	455.2	Pum2	BE118698	Similar to PUM1 (LOC298874), mRNA
1374269_at	455.1		BF398756	Transcribed sequences
1373079_at	455		BI296427	Transcribed sequences
1388328_at	454.7	RGD1560498_predicted	BM392200	UI-R-DO1-ckp-o-08-0-UI.s1 UI-R-DO1 Rattus norvegicus cDNA clone UI-R-DO1-ckp-o-08-0-UI 3', mRNA sequence.
1371958_at	454.5		BM392148	Similar to polymyositis scleroderma overlap syndrome (PM-SCL) antigen 1 a (LOC294975), mRNA
1368177_at	454.4	Acsl3	NM_057107	Acyl-CoA synthetase long-chain family member 3
1372063_at	454.4	RGD1563438_predicted	BG377807	Transcribed sequence with weak similarity to protein ref:NP_005830.1 (H.sapiens) Ser/Arg-related nuclear matrix protein
1369934_at	454.4	Ppib	NM_022536	Peptidylprolyl isomerase B
1386870_at	453.8	Glns	BI275294	glutamine synthetase 1
1387206_at	453.7	B4galt6	NM_031740	go_component: Golgi apparatus [goid 0005794] [evidence IEA]; go_component: integral to membrane [goid 0016021] [evidence IEA]; go_function: transferase activity [goid 0016740] [evidence IEA]; go_function: magnesium ion binding [goid 0000287] [evidence IEA]; go_function: manganese ion binding [goid 0030145] [evidence IEA]; go_function: transferase activity, transferring glycosyl groups [goid 00167…
1370016_at	453.6	Nell2	NM_031070	Nel-like 2 homolog (chicken)
1371843_at	453.5	Yipf5	AI234128	Ac2-256 mRNA, complete cds
1370182_at	453.5	Ptprn2	AI574884	protein tyrosine phosphatase, receptor-type, N polypeptide 2
1389178_at	453.3	Ngrn	BE329043	Similar to CG5987-PA (LOC308762), mRNA
1390278_at	452.9	RGD1562563_predicted	BI279652	Transcribed sequences
1379903_at	452.7		AI059853	Transcribed sequences
1389241_at	452.7		AA800593	Similar to tau tubulin kinase 2; tau-tubulin kinase (LOC311349), mRNA
1384056_at	452.4	Fgfr3	BF410980	fibroblast growth factor receptor 3
1392929_at	452.3	RGD1565616_predicted	BF416678	Transcribed sequence with moderate similarity to protein pir:T14777 (H.sapiens) T14777 hypothetical protein DKFZp434N061.1 - human
1371652_at	451.8		BF550566	Unknown mRNA sequence
1371904_at	451.8	Smyd2	BI294698	SET and MYND domain containing 2
1372485_at	451.7	Pcbd	BF281220	6-pyruvoyl-tetrahydropterin synthase/dimerization cofactor of hepatocyte nuclear factor 1 alpha
1371391_at	451.6		BM390196	Similar to expressed sequence AL022641 (LOC306869), mRNA
1372431_at	451.5	Rpm12	AI575434	Similar to mitochondrial ribosomal protein L12 (LOC303746), mRNA
1371689_at	451.3	Eef1a1	BE107334	eukaryotic translation elongation factor 1 alpha 1
1372364_a_at	451.1	RGD1305160	AA894101	Similar to N-terminal asparagine amidohydrolase (LOC360462), mRNA
1375424_at	451	Actr2	BE107525	Similar to actin-related protein 2 (LOC289820), mRNA
1388747_at	450.9	Lcmt1	BG381002	UI-R-CT0-bug-a-03-0-UI.s1 UI-R-CT0 Rattus norvegicus cDNA clone UI-R-CT0-bug-a-03-0-UI 3', mRNA sequence.
1387101_at	450.8	Acsl4	NM_053623	Acyl-CoA synthetase long-chain family member 4
1369959_at	450.7	Zfp36l1	NM_017172	Zinc finger protein 36, C3H type-like 1
1389353_at	450.7	Sema6d_predicted	BM386525	Transcribed sequences
1371894_at	450.2		AI409037	Similar to N-acetylglucosamine-6-sulfatase precursor (G6S) (Glucosamine-6-sulfatase) (LOC299825), mRNA
1399091_at	449.4	Capzb	AI232101	Similar to capping protein beta subunit, isoform 2 (LOC298584), mRNA
1372329_at	448.8	RGD1311435	BM389011	Transcribed sequences
1388614_at	448.7	Sf3b2_predicted	BM386768	Similar to Splicing factor 3b, subunit 2 (LOC293671), mRNA
1389023_at	448.6	RGD1311563	AI599504	Ac1573 mRNA, complete cds
1388629_at	448.4	Impdh2	BF281278	IMP (inosine monophosphate) dehydrogenase 2
1375278_at	448.4	Trim2	BG670916	Transcribed sequence with weak similarity to protein pir:T00082 (H.sapiens) T00082 hypothetical protein KIAA0517 - human
1373422_at	448.3	Larp1_predicted	BE108280	Transcribed sequences
1370061_at	448.2	Rab3b	NM_031091	RAB3B, member RAS oncogene family
1372169_at	448.1	RGD1564778_predicted	BE108809	Similar to RIKEN cDNA 4121402D02 (LOC303514), mRNA
1371609_at	448	RGD1303003	AI232270	Similar to DNA segment, Chr 10, Johns Hopkins University 81 expressed (LOC294326), mRNA
1388490_at	447.9	Bap1_predicted	AI104451	Similar to ubiquitin C-terminal hydrolase X4 (LOC306257), mRNA
1398368_at	447.8		AI406502	Transcribed sequences
1367911_at	447.7	Idh3a	NM_053638	Isocitrate dehydrogenase 3 (NAD+) alpha
1388816_at	447.6	Dlgh1	AI413060	discs, large homolog 1 (Drosophila)
1373391_at	447.6	Tmco1	BM390343	Similar to RIKEN cDNA 1190006A08 (LOC289196), mRNA
1373787_at	447.4	Glyt1	AA943735	glycine transporter 1
1383697_at	447.1		AW530905	Transcribed sequences
1375347_at	447		BE107103	Similar to fetal Alzheimer antigen isoform 2; bromodomain and PHD domain transcription factor; nucleosome remodeling factor, large subunit; fetal Alz-50 reactive clone 1 (LOC303617), mRNA
1367771_at	446.9	Dsipi	NM_031345	Delta sleep inducing peptide, immunoreactor
1367856_at	446.8	G6pdx	NM_017006	Glucose-6-phosphate dehydrogenase
1371864_at	446.7		AW524563	Transcribed sequence with moderate similarity to protein pdb:1LBG (E. coli) B Chain B, Lactose Operon Repressor Bound To 21-Base Pair Symmetric Operator Dna, Alpha Carbons Only
1389496_at	446.7	Akap7	BI300893	Transcribed sequences
1371513_at	446.7		BG378743	Transcribed sequences
1368260_at	446.7	Aurkb	NM_053749	Aurora kinase B
1398963_at	446.6		BM392226	UI-R-DO1-ckp-d-21-0-UI.s1 UI-R-DO1 Rattus norvegicus cDNA clone UI-R-DO1-ckp-d-21-0-UI 3', mRNA sequence.
1372220_at	446.5		BI278846	Transcribed sequences
1373806_at	446.2	RGD1311732	AI044859	Similar to hypothetical protein MGC15407 (LOC289859), mRNA
1399159_a_at	446.2	Vamp3	NM_057097	Vesicle-associated membrane protein 3
1368566_a_at	446	Mipp65	AA964381	MIPP65 protein
1372399_at	445.8	RGD1308019_predicted	BM392127	UI-R-DO1-ckp-a-06-0-UI.s1 UI-R-DO1 Rattus norvegicus cDNA clone UI-R-DO1-ckp-a-06-0-UI 3', mRNA sequence.
1370867_at	445.5	Gnb2	BM384381	guanine nucleotide binding protein, beta polypeptide 2
1388559_at	445.4	Slc27a5	BG378098	UI-R-CT0-bvn-h-09-0-UI.s1 UI-R-CT0 Rattus norvegicus cDNA clone UI-R-CT0-bvn-h-09-0-UI 3', mRNA sequence.
1389126_at	445.3	Chchd1_predicted	BG373580	Similar to RIKEN cDNA 1110001O19 (LOC361005), mRNA
1371584_at	445.1	Trpc4ap	BM390843	Similar to KIAA1512 protein (LOC311570), mRNA
1376872_at	444.2	Plxnc1_predicted	BF283556	Transcribed sequences
1389329_at	444.2	Lgals8	AI411914	lectin, galactose binding, soluble 8
1372297_at	444.2	Gsta4	AI234527	Similar to GLUTATHIONE S-TRANSFERASE 8 (GST 8-8) (CHAIN 8) (GST CLASS-ALPHA) (LOC300850), mRNA
1372080_at	444.2	Immt	BI287936	Similar to inner membrane protein, mitochondrial (mitofilin); motor protein (LOC312444), mRNA
1374389_at	444.2	Gucy1b3	BF399387	guanylate cyclase 1, soluble, beta 3
1374784_at	444.1	Prtfdc1_predicted	AI407006	Similar to HHGP protein (LOC291355), mRNA
1389564_at	444		AA892159	Similar to cyclin L1; cyclin L ania-6a (LOC298686), mRNA
1389665_at	443.9	Habp4_predicted	BG375619	Similar to intracellular hyaluronan-binding protein p57 (LOC361196), mRNA
1374515_at	443.3	RGD1306437	AA848948	Similar to RIKEN cDNA 6330409N04 (LOC290303), mRNA
1373510_at	442.8	Vamp1	BF281373	vesicle-associated membrane protein 1
1389310_at	442.5		BF400694	Transcribed sequences
1383234_at	442.3		BF405850	UI-R-CA1-bje-c-16-0-UI.s1 UI-R-CA1 Rattus norvegicus cDNA clone UI-R-CA1-bje-c-16-0-UI 3', mRNA sequence.
1381360_at	442.2		BE097516	Transcribed sequences
1370366_at	442.2	Timm10	AF150091	Translocase of inner mitochondrial membrane 10 homolog (yeast)
1390153_at	442		BG378721	Similar to kIAA0367 (LOC293823), mRNA
1371939_at	441.9	Gpiap1	AI171369	EST217325 Normalized rat muscle, Bento Soares Rattus sp. cDNA clone RMUBJ81 3' end, mRNA sequence.
1372947_at	441.9	Pls3	BG672591	Transcribed sequences
1387407_at	441.9	Nap1l3	NM_133402	Nucleosome assembly protein 1-like 3
1388789_at	441.6	RGD1563325_predicted	AI410352	Transcribed sequences
1393937_at	441.3		AI577369	Transcribed sequences
1371968_at	441.2	MGC73002	AI013781	Unknown (protein for MGC:73002)
1392909_at	441.1		AT005674	Transcribed sequences
1371657_at	441.1	Uble1b	AA799692	Similar to ARX (LOC308508), mRNA
1382255_at	441	Pbef1	BE110785	UI-R-BJ1-avd-e-09-0-UI.s1 UI-R-BJ1 Rattus norvegicus cDNA clone UI-R-BJ1-avd-e-09-0-UI 3', mRNA sequence.
1377456_at	440.6		BE116775	Transcribed sequences
1392669_at	440.5	RGD1308297	BE117193	UI-R-BS1-aym-h-09-0-UI.s1 UI-R-BS1 Rattus norvegicus cDNA clone UI-R-BS1-aym-h-09-0-UI 3', mRNA sequence.
1388405_at	440.4	Ckap5	BI294780	Similar to CH-TOG protein (Colonic and hepatic tumor over-expressed protein) (LOC311191), mRNA
1375307_at	440.3	Cbx6	BI275772	Transcribed sequence with weak similarity to protein prf:2018199A (E. coli) 2018199A beta lactamase IRT-4 [Escherichia coli]
1373836_at	440.3	Fyttd1	AI236582	Ac1176 mRNA, complete cds
1383538_at	440.3		BF545850	Transcribed sequences
1370381_at	440.3	Pnrc1	U61729	Proline rich 2
1376999_at	440.1	Tnks2_predicted	BF389721	Similar to tankyrase, TRF1-interacting ankyrin-related ADP-ribose polymerase 2; tankyrase 2 (LOC309512), mRNA
1374833_at	440		BF290953	Transcribed sequences
1390186_at	440	LOC689978	BG380714	Similar to chromosome 20 open reading frame 98; similar to mouse VMP (LOC311537), mRNA
1372735_at	439.9	Eif3s12_predicted	BI283109	Similar to RIKEN cDNA 1200009C21 (LOC292762), mRNA
1368844_at	439.9	Stch	NM_019271	Stress 70 protein chaperone, microsome-associated, 60kD human homolog
1374585_at	439.7	Echdc1	AW915152	Similar to uncharacterized hypothalamus protein HCDASE (LOC361465), mRNA
1388938_at	439.7	Usp5_predicted	AI411387	Similar to Ubiquitin carboxyl-terminal hydrolase 5 (Ubiquitin thiolesterase 5) (Ubiquitin-specific processing protease 5) (Deubiquitinating enzyme 5) (Isopeptidase T) (LOC297593), mRNA
1388330_at	439.5	Vkorc1	BM384958	vitamin K epoxide reductase complex subunit 1
1371741_at	439.2	Actr1a_predicted	AI409891	Similar to ARP1 actin-related protein 1 homolog A; actin-related protein 1 alpha; actin-related protein 1 homolog A (yeast); Arp1 contractin alpha; Arp1 centractin alpha (LOC294010), mRNA
1388660_at	439.2	Mcts1	BI295915	Similar to RIKEN cDNA 1500019M23 (LOC302500), mRNA
1393510_at	438.8	RGD1564335_predicted	AW524463	Transcribed sequence with moderate similarity to protein sp:Q9NX95 (H.sapiens) YE72_HUMAN Hypothetical protein KIAA1472
1372534_at	438.7		AW434092	Transcribed sequence with strong similarity to protein sp:P53803 (H.sapiens) RPCX_HUMAN DNA-directed RNA polymerases I, II, and III 7.0 kDa polypeptide
1392497_at	438.5	RGD1564943_predicted	BE104938	Transcribed sequences
1389088_at	438.5	Adnp	AI600029	activity-dependent neuroprotective protein
1375413_at	438.3	Sirt2	AA799614	sirtuin 2 (silent mating type information regulation 2, homolog) 2 (S. cerevisiae)
1389903_at	437.8	Pttg1ip	AA799616	Similar to pituitary tumor-transforming gene 1 protein-interacting protein (LOC365548), mRNA
1388900_at	437.7	RGD1566118_predicted	BG381414	LOC361797 (LOC361797), mRNA
1371685_at	437.6	Kbtbd2_predicted	AI178043	Similar to BTB and kelch domain containing protein 1 (LOC312372), mRNA
1373087_at	437.6	2007-03-01	AI175452	Transcribed sequences
1372893_at	437	MGC72975	BI284198	similar to RIKEN cDNA C030002N13
1376166_at	437	RGD1308544_predicted	AW528438	LOC361192 (LOC361192), mRNA
1367464_at	436.8	Siahbp1	AI598391	siah binding protein 1; FBP interacting repressor; pyrimidine tract binding splicing factor; Ro ribonucleoprotein-binding protein 1
1392918_at	436.8	Cct8_predicted	BE115650	Similar to CCTtheta, theta subunit of the chaperonin containing TCP-1 (CCT) (LOC288305), mRNA
1376194_at	436.6		BM384889	Transcribed sequences
1388487_at	436.5	Add1	AI600061	adducin 1, alpha
1372223_at	436.5	Cpeb4_predicted	BG374299	Transcribed sequences
1367845_at	436	Nef3	NM_017029	Neurofilament 3, medium
1388421_at	435.7		BI295895	Similar to elongation protein 3 homolog; likely ortholog of mouse elongation protein 3 homolog (S. cerevisiae) (LOC361058), mRNA
1389169_at	435.4	Pgrmc2	AA944158	Similar to 4631434O19Rik protein (LOC361940), mRNA
1382824_at	435.3	Rutbc2_predicted	AI059884	Transcribed sequences
1372037_at	434.9	Enigma	AI104117	enigma (LIM domain protein)
1373196_at	434.9	Efha2	BF404514	Similar to CG4662-PB (LOC364601), mRNA
1369303_at	434.8	Crh	NM_031019	Corticotropin releasing hormone
1367987_at	434.8	Rnpep	NM_031097	Arginyl aminopeptidase (aminopeptidase B)
1395325_s_at	434.5	Tmem32_predicted	BF564628	Transcribed sequence
1388367_at	434.3	Pole4_predicted	AI178241	Similar to polymerase (DNA-directed), epsilon 4 (p12 subunit) (LOC362385), mRNA
1388642_at	434.2	Ei24	AI412114	Similar to EI24 (LOC300514), mRNA
1379420_at	434.1	RGD1565002_predicted	AI145019	Similar to retinal short-chain dehydrogenase/reductase 4 (LOC299135), mRNA
1368700_at	433.9	LOC84587	NM_053456	130kDa-Ins(1,4,5)P3 binding protein
1372201_at	433.9	Zfp403	AI233698	Similar to dioxin inducible factor 3 (LOC360584), mRNA
1374825_at	433.8	Sez6l2_predicted	BG380338	Transcribed sequence with weak similarity to protein ref:NP_036542.1 (H.sapiens) type I transmembrane receptor
1399116_at	433.3	Luc7l2_predicted	AI171781	Similar to CGI-74-like SR-rich protein (LOC312251), mRNA
1372265_at	433.1	RGD1304719	AI172218	Similar to RIKEN cDNA 2810002N01 (LOC299341), mRNA
1373738_at	433		BG379494	UI-R-CS0-bth-e-11-0-UI.s1 UI-R-CS0 Rattus norvegicus cDNA clone UI-R-CS0-bth-e-11-0-UI 3', mRNA sequence.
1370248_at	433	Fxyd6	AA851939	FXYD domain-containing ion transport regulator 6
1368212_at	432.8	Csnk2b	NM_031021	Casein kinase 2, beta subunit
1382621_at	432.3	RGD1563873_predicted	AI454799	UI-R-C2p-qm-e-05-0-UI.s1 UI-R-C2p Rattus norvegicus cDNA clone UI-R-C2p-qm-e-05-0-UI 3', mRNA sequence.
1388892_at	432.3	Rab2b	BF395178	Similar to Ras-related protein Rab-2B (LOC305853), mRNA
1383155_at	431.9	Als2cr13_predicted	AA945854	Transcribed sequence with strong similarity to protein pdb:1BGM (E. coli) O Chain O, Beta-Galactosidase
1386648_at	431.9	Dnajc6_predicted	AW914996	Transcribed sequences
1388472_at	431.6		AI177860	Transcribed sequence with moderate similarity to protein pir:I60307 (E. coli) I60307 beta-galactosidase, alpha peptide - Escherichia coli
1372504_at	431.5	LOC692000	AI179780	Transcribed sequence with moderate similarity to protein ref:NP_061846.1 (H.sapiens) dolichyl-phosphate mannosyltransferase polypeptide 3 [Homo sapiens]
1372829_at	431.5	Rbm8_predicted	BE113079	Similar to RNA-binding protein 8A (RNA binding motif protein 8A) (Ribonucleoprotein RBM8A) (RNA-binding protein Y14) (Binder of OVCA1-1) (BOV-1) (LOC295284), mRNA
[truncated: 12,854 more rows]

## Sheet: SUPP C SON WKY P
Affy ID	Raw signal	Gene symbol	Genbank	Description
AFFX-r2-P1-cre-3_at	7068		AFFX-r2-P1-cre-3
1369897_s_at	5792	Gnas	BI277035	GNAS complex locus
1367851_at	5620	Ptgds	J04488	Prostaglandin D2 synthase
1375107_at	5615		AI170758	EST216697 Normalized rat muscle, Bento Soares Rattus sp. cDNA clone RMUBB13 3' end, mRNA sequence.
1375340_at	5605		AI104151	EST213440 Normalized rat heart, Bento Soares Rattus sp. cDNA clone RHEBX86 3' end, mRNA sequence.
1370862_at	5506	Apoe	J02582
1370855_at	5435	Cst3	BG666933	cystatin C
1387317_at	5428	Avp	NM_016992	Arginine vasopressin
1370803_at	5253	Sip30	AF439397	ZW10 interactor
1389956_a_at	5237		AI180257	EST224000 Normalized rat spleen, Bento Soares Rattus sp. cDNA clone RSPCS52 3' end, mRNA sequence.
1387883_a_at	5088	Tmsb4x	BG668902	Transcribed sequence with strong similarity to protein ref:NP_004193.1 (H.sapiens) thymosin, beta 4, Y chromosome; thymosin beta-4, Y isoform [Homo sapiens]
1370274_at	5017	Ubb	D16554	Polyubiquitin
1387890_at	4978	Rps29	AI229633	ribosomal protein S29
1375651_at	4973		AI230164	EST226859 Normalized rat embryo, Bento Soares Rattus sp. cDNA clone REMCT13 3' end, mRNA sequence.
AFFX-r2-P1-cre-5_at	4916		AFFX-r2-P1-cre-5
1388159_at	4884	mt-Cytb	AA849795	EST192562 Normalized rat muscle, Bento Soares Rattus sp. cDNA clone RMUAI93 3' end, mRNA sequence.
1386852_x_at	4863	Ubb	D16554	Polyubiquitin
1388303_at	4673	RGD1565215_predicted	AI598536	Similar to 60S ribosomal protein L26 (LOC315146), mRNA
1398852_at	4652	Rps21	BF410811	ribosomal protein S21
1398850_at	4579	Ppia	BG671399	peptidylprolyl isomerase A
AFFX-CreX-3_at	4575		AFFX-CreX-3
1368312_at	4567	Oxt	M25649	Oxcytocin
1370109_s_at	4482	Eef1a2	NM_033539	Eukaryotic translation elongation factor 1 alpha 2
1388110_at	4473	Eef1a1	X61043	Eukaryotic translation elongation factor 1 alpha 1
1367573_at	4405	Rps6	NM_017160	Ribosomal protein S6
1371301_at	4376		BG666892	Similar to 60S RIBOSOMAL PROTEIN L9 (LOC366010), mRNA
1367565_a_at	4285	Fth1	NM_012848	Ferritin, heavy polypeptide 1
1386865_at	4284	Sparcl1	NM_012946	SPARC-like 1 (mast9, hevin)
1387121_a_at	4284	Ndrg2	NM_133583	N-myc downstream regulated gene 2
1371300_at	4278	Rpl3	AA892367	ribosomal protein L3
1367579_a_at	4240	Tuba1	BI285434	Similar to tubulin, alpha 6; tubulin alpha 6 (LOC300218), mRNA
1370124_at	4236	Mt3	NM_053968	Metallothionein 3
1367904_at	4219	Resp18	NM_019278	Regulated endocrine-specific protein 18
1371307_at	4197	Rplp1	AW914090	Similar to 60S ACIDIC RIBOSOMAL PROTEIN P1 (LOC290990), mRNA
1370242_at	4191	Rps23	AA848284	ribosomal protein S23
AFFX-CreX-5_at	4180		AFFX-CreX-5
1372701_at	4162	Hspca	AI237597	Transcribed sequence with moderate similarity to protein sp:P07900 (H.sapiens) HS9A_HUMAN Heat shock protein HSP 90-alpha
1367617_at	4140	Aldoa	NM_012495	Aldolase A
1371344_at	4104	RGD1562402_predicted	AI177054	Similar to 60S RIBOSOMAL PROTEIN L27A (LOC315642), mRNA
1398324_at	4037	MGC72957	BI279866	Similar to 60S ribosomal protein L18a (LOC290641), mRNA
1367610_at	4025	Rpl19	NM_031103	Ribosomal protein L19
1371504_at	4014	RGD1561181_predicted	BF281215	Similar to 60S ribosomal protein L37a (LOC313602), mRNA
1367634_at	3991	Rpl31	NM_022506	Ribosomal protein L31
1398240_at	3987	Hspa8	NM_024351	Heat shock protein 8
1367717_at	3986	Rps27	NM_053597	Ribosomal protein S27
1377615_at	3959	LOC304280	AI112395	Similar to hypothetical protein (LOC304280), mRNA
1367625_at	3949	Rpl10	NM_031100	Ribosomal protein L10
1368353_at	3944	Gfap	NM_017009	Glial fibrillary acidic protein
1372390_at	3861		AI710604	Similar to mKIAA0287 protein (LOC308321), mRNA
1375108_at	3833		AI008105	EST202556 Normalized rat embryo, Bento Soares Rattus sp. cDNA clone REMAS96 3' end, mRNA sequence.
1386911_at	3806	Atp1a2	NM_012505	ATPase, Na+/K+ transporting, alpha 2 polypeptide
1386921_at	3799	Cpe	NM_013128	Carboxypeptidase E
1398835_at	3766	Actb	NM_031144	Actin, beta
1371334_at	3752	Itm2c	BG668228	Similar to integral membrane protein 2C (LOC301575), mRNA
1367597_at	3718	Rps8	NM_031706	Ribosomal protein S8
1369937_at	3716	Calm1	BI279113	calmodulin 1
1387291_at	3710	PAIHC3	NM_017351	Inter-alpha trypsin inhibitor, heavy chain 3
1371318_at	3705	Rps16	BG666872	Similar to 40S ribosomal protein S16 (LOC316048), mRNA
1367685_at	3655	Rps27a	NM_031113	Ribosomal protein S27a
1367557_s_at	3614	Gapd	NM_017008	Glyceraldehyde-3-phosphate dehydrogenase
1367583_at	3546	Tpt1	NM_053867	Tumor protein, translationally-controlled 1
1386903_at	3545	S100b	NM_013191	S100 protein, beta polypeptide
1387772_at	3532	Calm1	NM_031969	Calmodulin 1
1368145_at	3494	Pcp4	NM_013002	Purkinje cell protein 4
1386864_at	3468	Pgam1	NM_053290	Phosphoglycerate mutase 1
1367588_a_at	3442	Hk3	NM_022179	Hexokinase 3
1384548_at	3436	Rpl32	BM388159	UI-R-DM1-cjz-c-23-0-UI.s1 UI-R-DM1 Rattus norvegicus cDNA clone UI-R-DM1-cjz-c-23-0-UI 3', mRNA sequence.
1367757_at	3429	Cox6c	NM_019360	Cytochrome c oxidase, subunit VIc
1368097_a_at	3428	Rtn1	NM_053865	Reticulon 1
1371297_at	3409		BI281697	Similar to 60S ribosomal protein L7a (Surfeit locus protein 3) (PLA-X polypeptide) (LOC302857), mRNA
1371316_at	3390	Fau	AI177362	Finkel-Biskis-Reilly murine sarcoma virusubiquitously expressed
1368211_at	3377	Rps14	NM_022672	Ribosomal protein S14
AFFX_Rat_GAPDH_3_at	3375	Gapd	AFFX_Rat_GAPDH_3
1367620_at	3341	Atp5g3	NM_053756	ATP synthase, H+ transporting, mitochondrial F0 complex, subunit c (subunit 9) isoform 3
1367596_at	3337	Rps26	NM_013224	Ribosomal protein S26
1371642_at	3322	Eif4a2	AI169170	Similar to translation initiation factor eIF-4A II - mouse (LOC303831), mRNA
1367640_at	3318	Rps12	NM_031709	Ribosomal protein S12
1398789_at	3311	Rpl37	NM_031106	Ribosomal protein L37
1367561_at	3279	Rpl27	NM_022514	Ribosomal protein L27
1367641_at	3268	Sod1	NM_017050	Superoxide dismutase 1
1398879_at	3266	LOC246218	BE329031	arrestin-E
1398775_at	3260	Rps15a	NM_053982	Ribosomal protein S15a
1367567_at	3242	Rpl6	NM_053971	Ribosomal protein L6
1398885_at	3219	Rpl23	AA925327	ribosomal protein L23
1371507_at	3217	RGD1311678	BM384151	Transcribed sequence with moderate similarity to protein pir:I60307 (E. coli) I60307 beta-galactosidase, alpha peptide - Escherichia coli
1371377_at	3196		BG668512	Similar to 40S RIBOSOMAL PROTEIN S19 (LOC314733), mRNA
1370156_at	3195	Prnp	BI278802	prion protein
1370813_at	3194	Gstm5	U86635	Glutathione S-transferase, mu 5
1370229_at	3177	Ndr4	BG666709	development-related protein
1371327_a_at	3167		BG666668	Transcribed sequence with strong similarity to protein sp:P02570 (H.sapiens) ACTB_HUMAN Actin, cytoplasmic 1
1388598_at	3162	LOC691995	BI281230	Similar to death effector filament-forming Ced-4-like apoptosis protein isoform 2; caspase recruitment domain protein 7; NAC-alpha/beta/gamma/delta (LOC360556), mRNA
1370866_at	3122	Rpl41	AA944073	Transcribed sequence with weak similarity to protein sp:Q16465 (H.sapiens) YZA1_HUMAN HYPOTHETICAL PROTEIN
1388391_at	3117	Ndufa1_predicted	AA996544	Similar to NADH dehydrogenase (LOC363441), mRNA
1371308_at	3097	Rps4x	AA799501	ribosomal protein S4, X-linked
1398760_at	3078	Rpl35a	NM_021264	Ribosomal protein L35a
1367645_at	3068	Rps17	NM_017152	Ribosomal protein S17
1383294_at	3051	Pdyn	BF412731	prodynorphin
1388113_at	3049	Cox8a	BG673321	cytochrome c oxidase, subunit VIIIa
1386937_at	3016	Atp1b1	AI232036	ATPase Na+/K+ transporting beta 1 polypeptide
1375632_at	3011	LOC690468	H35210	Similar to tweety homolog 2 (LOC287803), mRNA
1367595_s_at	3004	B2m	NM_012512	Beta-2 microglobulin
1370218_at	2995	Ldhb	AA848319	lactate dehydrogenase B
1373718_at	2995	Tubb2b	BM384071	Rat mRNA for beta-tubulin T beta15
1367668_a_at	2985	Scd2	NM_031841	Stearoyl-Coenzyme A desaturase 2
1367578_at	2969	Prdx2	NM_017169	Peroxiredoxin 2
1367607_at	2960	Cox4i1	NM_017202	Cytochrome c oxidase subunit IV isoform 1
1372190_at	2960	Aqp4	AI235942	Transcribed sequences
1370996_at	2947	Rasgrf1	AI577569	RAS protein-specific guanine nucleotide-releasing factor 1
1371571_at	2943	App	BG671677	amyloid beta (A4) precursor protein
1388296_at	2928		BF281388	Similar to ribosomal protein S18, cytosolic [validated] - rat (LOC313379), mRNA
1375861_at	2920	MGC105733	BE111332	Transcribed sequence with weak similarity to protein ref:NP_068798.1 (H.sapiens) nucleosome assembly protein 1-like 2 [Homo sapiens]
1375336_at	2916	Hspcb	AI237389	Similar to heat shock protein 84 - mouse (LOC301252), mRNA
1367606_at	2915	Rps3a	NM_017153	Ribosomal protein S3a
1375219_a_at	2905	Rps2	AA944861	ribosomal protein S2
1368887_at	2890	Cdh22	NM_019161	Cadherin 22
1387906_a_at	2879	Gnas	AF107845	GNAS complex locus
1368585_at	2864	Cart	NM_017110	Cocaine and amphetamine regulated transcript
1370239_at	2863	Hba1	AI179404	Similar to hemoglobin alpha chain (LOC367986), mRNA
1388372_at	2863	MGC72958	AW914118	MRNA for ribosomal protein L35
1371295_at	2858	Rps20	AW914097	Similar to 40S ribosomal protein S20 (LOC367130), mRNA
1386866_at	2856	Ywhag	NM_019376	Tyrosine 3-monooxgenase/tryptophan 5-monooxgenase activation protein, gamma polypeptide
1367630_at	2855	Rps11	NM_031110	Ribosomal protein S11
1388311_at	2854	Pgr1	AA799550	T-cell activation protein
1367653_a_at	2846	Mdh1	NM_033235	Malate dehydrogenase 1, NAD (soluble)
AFFX_Rat_GAPDH_5_at	2846	Gapd	AFFX_Rat_GAPDH_5
1398827_at	2836	Cd81	NM_013087	CD 81 antigen
1371761_at	2798	Rpl34_predicted	AI013910	Similar to ribosomal protein L34; 60S ribosomal protein L34 (LOC307135), mRNA
1370275_at	2767	Atp5b	M19044	ATP synthase, H+ transporting, mitochondrial F1 complex, beta polypeptide
1395335_at	2751		BF544005	Transcribed sequences
1371330_at	2736	Rpl11	BI284252	Similar to 60S ribosomal protein L11 (LOC362631), mRNA
1371387_at	2732	Cox7b	AA866477	cytochrome c oxidase subunit VIIb
1370246_at	2726	Calm2	AA943837	calmodulin 2
1398882_at	2717	Rps5	BI282255	ribosomal protein S5
1371299_at	2711	Rps3	BG665124	ribosomal protein S3
1398923_at	2699	RGD1305687_predicted	AI101122	Similar to D11Bwg0434e protein (LOC287453), mRNA
1371947_at	2694	Ndn	BG671865	necdin
1388146_at	2693		AW523578	Brain Ntab mRNA sequence
1371340_at	2691	Rplp2	AW919054	Similar to 60S ACIDIC RIBOSOMAL PROTEIN P2 (LOC293626), mRNA
1388318_at	2676	Pgk1	BI279760	phosphoglycerate kinase 1
1368810_a_at	2675	Mbp	BG666632	myelin basic protein
1398754_at	2650	Uba52	NM_031687	Ubiquitin A-52 residue ribosomal protein fusion product 1
1387888_at	2594	Rps9	AA799768	Similar to ribosomal protein S9; 40S ribosomal protein S9 (LOC300278), mRNA
1370240_x_at	2593	Hba1	AI179404	Similar to hemoglobin alpha chain (LOC367986), mRNA
1388112_at	2592	Slc25a4	BG666999	solute carrier family 25 (mitochondrial adenine nucleotide translocator) member 4
1372637_at	2591		AI169241	Transcribed sequence with weak similarity to protein pir:I38488 (H.sapiens) I38488 trophinin - human
1398753_at	2587	Akr1a1	NM_031000	Aldo-keto reductase family 1, member A1
1370861_at	2587	Cox6a1	BI282326	cytochrome c oxidase, subunit VIa, polypeptide 1
1367992_at	2582	Sgne1	NM_013175	Secretory granule neuroendocrine protein 1
1367629_at	2574	Cox7a3	NM_022503	Cytochrome c oxidase, subunit 7a 3
1368157_at	2562	Stmn3	NM_024346	Stathmin-like 3
1398871_at	2561	Rpl17	BG671311	ribosomal protein L17
1370277_at	2558	Slc25a3	M23984	Solute carrier family 25 (mitochondrial carrier; adenine nucleotide translocator), member 3
AFFX_Rat_GAPDH_M_at	2554	Gapd	AFFX_Rat_GAPDH_M
1398767_at	2551	Ubc	NM_017314	Ubiquitin C
1387148_at	2522	pips	NM_134386	G protein-coupled receptor associated sorting protein 1
1371305_at	2513	RGD1565022_predicted	AI409193	Similar to 60S ribosomal protein L8 (LOC366009), mRNA
1387811_at	2504	Agt	NM_134432	Angiotensinogen
1370235_at	2502	Dbi	AI175009	diazepam binding inhibitor
1387073_at	2497	Snap25	NM_030991	Synaptosomal-associated protein 25
1388481_at	2495	LOC691531	AI407731	Transcribed sequence with strong similarity to protein sp:P25112 (H.sapiens) RS28_HUMAN 40S ribosomal protein S28
1387862_at	2489	Ywhaq	BF281342	tyrosine 3-monooxygenase/tryptophan 5-monooxygenase activation protein, theta polypeptide
1386887_at	2460	Cox5b	NM_053586	Cytochrome c oxidase subunit Vb
1398625_at	2458		BG673169	DRNBOG11 Rat DRG Library Rattus norvegicus cDNA clone DRNBOG11 5', mRNA sequence.
1398751_at	2456	Rps7	NM_031570	Ribosomal protein S7
1398774_at	2450	Rpl30	NM_022699	Ribosomal protein L30
1375221_at	2448	Txndc13	BE109676	Transcribed sequences
1371415_at	2441	Uqcrh	BI279016	Similar to Ubiquinol-cytochrome C reductase complex 11 kDa protein, mitochondrial precursor (Mitochondrial hinge protein) (Cytochrome C1, nonheme 11 kDa protein) (Complex III subunit VIII) (LOC366448), mRNA
1398836_s_at	2439	Actb	NM_031144	Actin, beta
1370869_at	2435	Bcat1	AI102790	branched chain aminotransferase 1, cytosolic
1386004_s_at	2434	LOC309220	BF286548	Transcribed sequences
1398761_at	2430	Rpl5	NM_031099	Ribosomal protein L5
1371320_at	2428	Itm2b	BF282337	Similar to E25B protein (LOC290364), mRNA
1373891_at	2422	Zcchc12	AI101009	Similar to RIKEN cDNA 2810028A01 (LOC313436), mRNA
1370341_at	2417	Eno2	AF019973	Enolase 2, gamma
1367575_at	2414	Eno1	NM_012554	Enolase 1, alpha
1370238_at	2411	Dapit	AA891707	diabetes-associated protein in insulin-sensitive tissues
1371323_at	2402	LOC681024	BG666002	Transcribed sequence with moderate similarity to protein sp:O00483 (H.sapiens) NUML_HUMAN NADH-ubiquinone oxidoreductase MLRQ subunit
1388297_at	2387	Eef1g	BM391203	Similar to 2700038E08Rik protein (LOC293725), mRNA
1388449_at	2383	Eef1b2_predicted	AI175551	Similar to eukaryotic translation elongation factor 1 beta 2 (LOC363241), mRNA
AFFX-r2-Ec-bioD-3_at	2360		AFFX-r2-Ec-bioD-3
1367639_a_at	2348	Rps2	U92700	Ribosomal protein S2
1367687_a_at	2348	Pam	M25719	Peptidylglycine alpha-amidating monooxygenase
1371422_at	2341	Morf4l2	BM392210	Transcribed sequences
1398917_at	2332	Rpl7	BF281221	Similar to 60S RIBOSOMAL PROTEIN L7 (LOC301151), mRNA
1398325_at	2326	Tspan3	AI172464	Similar to tetraspanin TM4-A homolog (LOC300733), mRNA
1398854_at	2323	Rpl24	BI297634	ribosomal protein L24
1367814_at	2305	Atp1b1	M14137	ATPase, Na+/K+ transporting, beta 1 polypeptide
1398830_at	2280	Rpl28	NM_022697	Ribosomal protein L28
1371694_at	2280	Dpysl2	AI317805	dihydropyrimidinase-like 2
1375843_at	2258	Ids	BM383777	Transcribed sequence with moderate similarity to protein sp:P22304 (H.sapiens) IDS_HUMAN Iduronate 2-sulfatase precursor
1373470_at	2249	Catnb	BM388896	beta-catenin
1386857_at	2248	Stmn1	NM_017166	Stathmin 1
1398839_at	2247	Txn	NM_053800	Thioredoxin
1372002_at	2236	Gja1	AI411352	gap junction membrane channel protein alpha 1
1386998_at	2235	Aldoc	NM_012497	Aldolase C, fructose-biphosphate
1367569_at	2230	Lamr1	NM_017138	Laminin receptor 1 (67kD, ribosomal protein SA)
1389600_at	2230	LOC502737	AW524433	Similar to Coatomer gamma-2 subunit (Gamma-2 coat protein) (Gamma-2 COP) (LOC301742), mRNA
1399012_at	2225		BI285976	Similar to RIKEN cDNA 1110001M20 (LOC298308), mRNA
1371335_at	2223	MGC72942	AA944393	Similar to CG6105-PA (LOC300677), mRNA
1386895_at	2216	Maged1	NM_053409	Melanoma antigen, family D, 1
1372241_at	2213	Oaz1	AI411388	ornithine decarboxylase antizyme 1
1398764_at	2210	Rpl21	NM_053330	Ribosomal protein L21
1377114_at	2205		AI410861	EST239154 Normalized rat heart, Bento Soares Rattus sp. cDNA clone RHECZ07 3' end, mRNA sequence.
1386891_at	2204	Pbp	NM_017236	Phosphatidylethanolamine binding protein
1398755_at	2199	Atp6l	NM_130823	ATPase, H+ transporting, V0 subunit C
1371686_at	2195	Canx	AA946205	calnexin
1370378_at	2195	Atp5a1	J05266	ATP synthase, H+ transporting, mitochondrial F1 complex, alpha subunit, isoform 1.
1367563_at	2190	Sparc	D28875	Secreted acidic cysteine rich glycoprotein
1371313_at	2189		AI172199	Similar to 60S ribosomal protein L23a (LOC305266), mRNA
1398932_at	2184	LOC690660	AI227884	Similar to protein kinase C inhibitor (LOC312393), mRNA
1371407_at	2184	Nckap1	AI178285	EST221953 Normalized rat placenta, Bento Soares Rattus sp. cDNA clone RPLCO53 3' end, mRNA sequence.
1386874_at	2182	Rps15	NM_017151	Ribosomal protein S15
1371889_at	2175	Slc22a17	AW915448	solute carrier family 22 (organic cation transporter), member 17
1367603_at	2165	Tpi1	NM_022922	Triosephosphate isomerase 1
1371319_at	2164	Itm2b	BI278308	Similar to E25B protein (LOC290364), mRNA
1399057_at	2160		BE109080	Similar to histone acetylase complex subunit MRG15-2 (LOC300891), mRNA
1370041_at	2159	Stmn2	NM_053440	Stathmin-like 2
1375181_at	2156	LOC685320	AI170643	Similar to 60S RIBOSOMAL PROTEIN L12 (LOC312363), mRNA
1370888_at	2152	Cox5a	X15030	Cytochrome c oxidase, subunit Va
1387892_at	2152	Tubb5	BI285440	tubulin, beta 5
1371573_at	2145	Rpl36a_predicted	AW142090	Similar to large subunit ribosomal protein L36a (LOC292964), mRNA
1373260_at	2142		AI412606	EST240905 Normalized rat brain, Bento Soares Rattus sp. cDNA clone RBRDK37 3' end, mRNA sequence.
1398326_at	2141	MGC105647	BI282332	Similar to Nur77 downstream protein 2 (LOC361824), mRNA
1370284_at	2141	Atp5e	AF010323	ATP synthase, H+ transporting, mitochondrial F1 complex, epsilon subunit
1370283_at	2138	Hspa5	M14050	Heat shock 70kD protein 5
1373363_at	2131	Map1b	BI281702	microtubule-associated protein 1b
1369966_a_at	2128	Rps24	BG375811	Transcribed sequence with strong similarity to protein sp:P16632 (H.sapiens) RS24_HUMAN 40S ribosomal protein S24
1388989_at	2116	LOC680575	BI302675	Similar to RIKEN cDNA 3110001N18 (LOC304638), mRNA
1398800_at	2096	Ywhab	NM_019377	Tyrosine 3-monooxygenase/tryptophan 5-monooxygenase activation protein, beta polypeptide
1368806_at	2095	Sepp1	AA799627	selenoprotein P, plasma, 1
1372612_at	2089	Dlc2	BG372973	dynein light chain-2
1368565_at	2080	Slc1a3	NM_019225	Solute carrier family 1 (glial high affinity glutamate transporter), member 3
1371419_at	2079	Spnb2	AW918614	spectrin beta 2
1382467_at	2069	LOC363498	C07140	Similar to brain expressed X-linked protein 2 (LOC363498), mRNA
1398315_at	2068	Rpl15	AA800007	ribosomal protein L15
1371381_at	2045	LOC685322	AI007981	Similar to Ubiquinol-cytochrome C reductase complex 7.2 kDa protein (Cytochrome C1, nonheme 7 kDa protein) (Complex III subunit X) (7.2 kDa cytochrome c1-associated protein subunit) (HSPC119) (LOC364188), mRNA
1373333_at	2043	MGC109340	AI102732	Similar to Microsomal signal peptidase 23 kDa subunit (SPase 22 kDa subunit) (SPC22/23) (LOC317409), mRNA
1371337_at	2032	Cox7a2l_predicted	BG378939	Similar to Cox7a2l protein (LOC298762), mRNA
1371312_at	2030	Chchd2	AA799736	Similar to ethanol induced 6 (LOC316643), mRNA
1398831_at	2019	Psmb4	NM_031629	Proteasome (prosome, macropain) subunit, beta type 4
1386871_at	2018	Gpx4	NM_017165	Glutathione peroxidase 4
1377008_at	2016	Cdh22	BI296868	Transcribed sequence with weak similarity to protein prf:2208351A (H.sapiens) 2208351A syntrophin:ISOTYPE=alpha1 [Homo sapiens]
1369976_at	2010	Dnclc1	NM_053319	Dynein, cytoplasmic, light chain 1
1371427_at	2009		BG380709	Similar to signal peptidase 12kDa (LOC290555), mRNA
1367618_a_at	2007	Gnb2l1	NM_130734	Guanine nucleotide binding protein, beta polypeptide 2-like 1
1388822_at	2007	Scoc	AI409077	Similar to short coiled-coil protein; short coiled coil protein (LOC364981), mRNA
1367476_at	2004	Srp14_predicted	AA799994	Similar to signal recognition particle 14K chain - mouse (LOC296076), mRNA
1372345_at	1999		AA894210	EST198013 Normalized rat spleen, Bento Soares Rattus sp. cDNA clone RSPAS86 3' end, mRNA sequence.
1398749_at	1993	Rpl4	NM_022510	Ribosomal protein L4
AFFX_Rat_beta-actin_3_at	1975	Actb	AFFX_Rat_beta-actin_3
1398893_at	1970	Ndfip1	BG671512	Similar to Nedd4 WW domain-binding protein 5 (LOC291609), mRNA
1398766_at	1969	Rpn1	NM_013067	Ribophorin I
1387112_at	1964	Plp	NM_030990	Proteolipid protein
AFFX-r2-Ec-bioD-5_at	1959		AFFX-r2-Ec-bioD-5
1369939_at	1956	Cycs	AI104240	cytochrome c, somatic
1371799_at	1951	Gaa	AI175438	glucosidase, alpha; acid (Pompe disease, glycogen storage disease type II)
1376345_at	1949	Calcyon	BG381734	calcyon; D1 dopamine receptor-interacting protein
1367740_at	1949	Ckb	M14400	Creatine kinase, brain
1371961_at	1948	Pld3	BF287282	Similar to schwannoma-associated protein (LOC361527), mRNA
1389586_at	1944		BE107169	Transcribed sequences
1388152_at	1943	Mtap2	BG374290	microtubule-associated protein 2
1367783_at	1941	Gabarapl2	NM_022706	GABA(A) receptor-associated protein like 2
1372437_at	1939	Skp1a	BM390921	Similar to S-phase kinase-associated protein 1A isoform b; organ of Corti protein 2; transcription elongation factor B (SIII), polypeptide 1-like; RNA polymerase II elongation factor-like protein OCP2; cyclin A/CDK2-associated p19 ( ...
1367784_a_at	1929	Clu	AF314657	Clusterin
1398860_at	1928	Nedd8	AF095740	Neural precursor cell expressed, developmentally down-regulated gene 8
1398880_at	1918	Loc192269	BM388890	pR-ET2 encoded oncodevelopmental protein
1398842_at	1917	Cltc	BM386513	clathrin, heavy polypeptide (Hc)
1388670_at	1912	Kif1a	BI286860	Similar to kinesin family protein KIF1a (LOC363288), mRNA
1388995_at	1911		BF407666	Transcribed sequences
1388310_at	1906	Sui1-rs1_predicted	AI012372	Similar to Protein translation factor SUI1 homolog (LOC287703), mRNA
1377868_at	1906	RGD1561019_predicted	AW530090	Similar to hypothetical protein BC013576 (LOC317405), mRNA
1388365_at	1901	Atp6v0d1	BI276424	Similar to Ac39/physophilin (LOC291969), mRNA
1371435_at	1899	Naca_predicted	BI279561	Similar to alpha NAC/1.9.2. protein (LOC288770), mRNA
1374426_at	1896	Uqcrb_predicted	BG670074	Similar to ubiquinol-cytochrome c reductase binding protein (LOC308770), mRNA
1367766_at	1894	Nme2	NM_031833	Expressed in non-metastatic cells 2
1375877_at	1886	Pdx1	AI454612	pancreatic and duodenal homeobox gene 1
1388375_at	1880	Prkar1a	AI234096	protein kinase, cAMP dependent regulatory, type I, alpha
1367559_at	1873	Ftl1	L01122	Ferritin light chain 1
1399079_at	1871		AI101659	EST210948 Normalized rat brain, Bento Soares Rattus sp. cDNA clone RBRBT48 3' end, mRNA sequence.
1367619_at	1869	Pgrmc1	NM_021766	Progesterone receptor membrane component 1
1398841_at	1863	Rab1	AI411122	ras-related protein
1389820_at	1860		BF289041	Transcribed sequence with moderate similarity to protein sp:Q9UGI8 (H.sapiens) TES_HUMAN Testin
1398872_at	1860	Rps13	BE107613	ribosomal protein S13
1367623_at	1859	Rpl18	NM_031102	Ribosomal protein L18
1370886_a_at	1858	Klc1	AA944723	kinesin light chain 1
1369929_at	1855	Psap	NM_013013	Prosaposin
1383066_at	1853		BG379237	UI-R-BT1-bnn-a-06-0-UI.s1 UI-R-BT1 Rattus norvegicus cDNA clone UI-R-BT1-bnn-a-06-0-UI 3', mRNA sequence.
1367632_at	1849	Glul	NM_017073	Glutamine synthetase 1
1371417_at	1843	Qpc	AI233054	Low molecular mass ubiquinone-binding protein (Qpc) mRNA, complete cds
1371398_at	1836	LOC690441	BF281400	Transcribed sequence with moderate similarity to protein ref:NP_004880.1 (H.sapiens) ATP synthase, H+ transporting, mitochondrial F0 complex, subunit f, isoform 2; F1Fo-ATPase synthase f subunit [Homo sapiens]
1367560_at	1833	Arbp	NM_022402	Acidic ribosomal phosphoprotein P0
1367693_at	1814	Ywhah	NM_013052	Tyrosine 3-monooxygenase/tryptophan 5-monooxygenase activation protein, eta polypeptide
1381936_at	1808	Camk2g	BF390092	calcium/calmodulin-dependent protein kinase (CaM kinase) II gamma
1388777_at	1804	Ssr3	BE113224	TRAP-complex gamma subunit
1369948_at	1798	Ngfrap1	NM_053401	Nerve growth factor receptor associated protein 1
1392110_at	1796		AA818585	UI-R-A0-bc-f-03-0-UI.s1 UI-R-A0 Rattus norvegicus cDNA clone UI-R-A0-bc-f-03-0-UI 3', mRNA sequence.
1398855_at	1792	Atp5f1	AA893531	ATP synthase, H+ transporting, mitochondrial F0 complex, subunit b, isoform 1
1371701_at	1787	Ndufb9_predicted	BG666921	Similar to NADH dehydrogenase (ubiquinone) 1 beta subcomplex, 9, 22kDa; NADH dehydrogenase (ubiquinone) 1 beta subcomplex, 9 (22kD, B22) (LOC299954), mRNA
1375246_at	1786	LOC679747	BG371965	Transcribed sequence with strong similarity to protein ref:NP_057017.1 (H.sapiens) hypothetical protein HSPC016 [Homo sapiens]
1371371_at	1783	Ndufb4	AW434041	Similar to NADH:ubiquinone oxidoreductase B15 subunit (LOC288088), mRNA
1367808_at	1779	Timm8b	NM_022541	Translocase of inner mitochondrial membrane 8 homolog b (yeast)
1367932_at	1779	Hmgcs1	NM_017268	3-hydroxy-3-methylglutaryl-Coenzyme A synthase 1
1367690_at	1766	Ssr4	NM_017199	Signal sequence receptor 4
1387887_at	1765	Rpl14	AA874811	UI-R-E0-bw-h-04-0-UI.s1 UI-R-E0 Rattus norvegicus cDNA clone UI-R-E0-bw-h-04-0-UI 3' similar to gi|1430943|emb|X94242|RNRIBOL14 R.norvegicus mRNA for ribosomal protein L14, mRNA sequence.
1388325_at	1760	Atp6v1d	BF281358	ATPase, H+ transporting, lysosomal 34kDa, V1 subunit D
1367580_at	1758	Rpl10a	NM_031065	Ribosomal protein L10A
1388307_at	1754	Tde1l	BG671458	tumor differentially expressed 1, like
1372193_at	1752	Impact	AI408713	EST237004 Normalized rat ovary, Bento Soares Rattus sp. cDNA clone ROVEG22 3' end, mRNA sequence.
1369936_at	1751	Calm1	X13933	Calmodulin 1
1388244_s_at	1745	Lamr1	BG153272	laminin receptor 1 (67kD, ribosomal protein SA)
1370804_at	1737	Gabarap	AF161588	Gamma-aminobutyric acid receptor associated protein
1389012_at	1735	Ndufb2_predicted	BM386606	Similar to NADH dehydrogenase (ubiquinone) 1 beta subcomplex, 2 (LOC362344), mRNA
1373951_at	1735	Prkar1a	AI407792	protein kinase, cAMP dependent regulatory, type I, alpha
1367709_at	1734	Cd63	NM_017125	CD63 antigen
1368888_a_at	1732	Rtn4	AJ242963	Reticulon 4
1371884_at	1730		AI009909	EST204360 Normalized rat lung, Bento Soares Rattus sp. cDNA clone RLUBQ62 3' end, mRNA sequence.
1387774_at	1729	Ywhaz	D17615	Tyrosine 3-monooxygenase/tryptophan 5-monooxygenase activation protein, zeta polypeptide
1370859_at	1728	P5	BI284965	protein disulfide isomerase-related protein
1388926_at	1726		AI409048	Similar to ectonucleotide pyrophosphatase/phosphodiesterase 5 (LOC316249), mRNA
1370817_at	1724	Spc21	AB022714	Signal peptidase 21kDa subunit
1371321_at	1724	RGD1565270_predicted	AI230604	Similar to Uroplakin Ia (UPIa) (UPKa) (LOC365227), mRNA
1376893_at	1724	Vmp_predicted	AI406821	Transcribed sequences
1367582_at	1722	Rpl29	NM_017150	Ribosomal protein L29
1373571_at	1720	Rtn3	AI170276	reticulon 3
1367459_at	1720	Arf1	BE329198	ADP-ribosylation factor 1
1398757_at	1719	Npm1	NM_012992	Nucleophosmin 1
1370838_s_at	1719	Spna2	BM387423	alpha-spectrin 2
1388348_at	1718	rELO1	BI278590	fatty acid elongase 1
1371390_at	1715	MGC73008	AA892044	Unknown (protein for MGC:73008)
1367590_at	1714	Ran	NM_053439	RAN, member RAS oncogene family
1388122_at	1708	Gstp2	X02904	Glutathione S-transferase, pi 2
1367469_at	1707	Eif4g2	BG667162	eukaryotic translation initiation factor 4 gamma, 2
1379255_at	1706	Atp6ap2	AI012226	Similar to RIKEN cDNA 5730403E06 (LOC302526), mRNA
1386898_at	1705	Hspe1	NM_012966	Heat shock 10 kDa protein 1
1371835_at	1702		AI411907	Similar to cAMP-dependent protein kinase, beta-2-catalytic subunit (PKA C-beta-2) (LOC310986), mRNA
1398780_at	1697	Rabac1	NM_031774	Rab acceptor 1 (prenylated)
1374431_at	1696	LOC685232	BE120644	Similar to ATPase, H+ transporting, V1 subunit A, isoform 1 (LOC360716), mRNA
1398350_at	1695	Basp1	BG380454	brain acidic membrane protein
1378065_at	1695		BI274450	Transcribed sequence with weak similarity to protein ref:NP_509066.1 (C.elegans) C03B1.10.p [Caenorhabditis elegans]
1386902_at	1692	Vdac3	NM_031355	Voltage-dependent anion channel 3
1371358_at	1682	SC2	BI282960	synaptic glycoprotein SC2
1386868_at	1669	Rps10	NM_031109	Ribosomal protein S10
1390419_a_at	1666		AI454905	Similar to N33 protein (LOC290783), mRNA
1398837_at	1665	Tceb2	NM_031129	Transcription elongation factor B (SIII), polypeptide 2
1370918_a_at	1657	Atp5c1	BI275939	ATP synthase, H+ transporting, mitochondrial F1 complex, gamma polypeptide 1
1387016_a_at	1655	Sdfr1	NM_019380	Stromal cell derived factor receptor 1
1372484_at	1653		AI176231	Similar to Probable RNA-dependent helicase p68 (DEAD-box protein p68) (DEAD-box protein 5) (LOC287765), mRNA
1398762_at	1650	Sdcbp	NM_031986	Syndecan binding protein
1388362_at	1636	Ndufa13_predicted	BM390197	Similar to novel cell death-regulatory protein GRIM19 (LOC314759), mRNA
1382098_at	1634		AI228756	Transcribed sequences
1387081_at	1633	Rcn2	NM_017132	Reticulocalbin 2
1387031_at	1629	Erp29	U36482	Endoplasmic retuclum protein 29
1388519_at	1626	Sec61b_predicted	BI281906	Similar to protein translocation complex beta; protein transport protein SEC61 beta subunit (LOC298068), mRNA
1371702_at	1623	Tm4sf2	AI234044	MRNA for tetraspanin protein (Tm4sf2 gene), 3' UTR
1371870_at	1606	RGD1309054_predicted	AI169493	Similar to FKSG26 protein (LOC292082), mRNA
1367622_at	1604	Atp5h	NM_019383	ATP synthase, H+ transporting, mitochondrial F0 complex, subunit d
1389687_at	1602		BI273981	Similar to Ahi-1 isoform I (LOC308923), mRNA
1367835_at	1602	Pcsk1n	NM_019279	Proprotein convertase subtilisin/kexin type 1 inhibitor
1398964_at	1598		AI231773	Transcribed sequence with moderate similarity to protein sp:P00722 (E. coli) BGAL_ECOLI Beta-galactosidase
1372542_at	1588	Qki	BE113281	Transcribed sequences
1370276_at	1588	Atp5o	D13127	ATP synthase, H+ transporting, mitochondrial F1 complex, O subunit
1381996_at	1587	Gpm6b	BG666712	glycoprotein m6b
AFFX-BioDn-3_at	1587		AFFX-BioDn-3
1398870_at	1586	LOC266601	AI177295	outer mitochondrial membrane receptor rTOM20
1373484_at	1585	Klhl13	AI179828	Transcribed sequences
1388351_at	1582	RGD1305831_predicted	BM384128	Similar to chromosome 13 open reading frame 12 (LOC288455), mRNA
1398843_at	1580	Vapa	AI411103	vesicle-associated membrane protein, associated protein a
1368504_at	1580	Lamp1	NM_012857	Lysosomal membrane glycoprotein 1
AFFX_Rat_beta-actin_M_at	1579	Actb	AFFX_Rat_beta-actin_M
1370003_at	1578	Eef2	NM_017245	Eukaryotic translation elongation factor 2
1388163_at	1577	Slc25a5	AI012445	solute carrier family 25 (mitochondrial carrier; adenine nucleotide translocator), member 5
1386894_at	1576	Hsp60	NM_022229	Heat shock protein 1 (chaperonin)
1380828_at	1570	Gabra1	AI145413	Transcribed sequences
1372067_at	1568		AI179567	Clone UV123T7 ultraviolet B radiation-activated UV123 mRNA, partial sequence
1367609_at	1566	Mif	NM_031051	Macrophage migration inhibitory factor
1367646_at	1557	Ctsb	NM_022597	Cathepsin B
1398909_at	1550	LOC301124	AA849634	Similar to QIL1 (LOC301124), mRNA
1387855_at	1548	Gdi1	BI278628	guanosine diphosphate dissociation inhibitor 1
1398616_at	1542	Ap1s2_predicted	AI045228	UI-R-C1-kh-a-12-0-UI.s1 UI-R-C1 Rattus norvegicus cDNA clone UI-R-C1-kh-a-12-0-UI 3', mRNA sequence.
1388997_at	1541	Arf3	BG380819	ADP-ribosylation factor 3
1398759_at	1541	Tgfb1i4	NM_013043	transforming growth factor beta 1 induced transcript 4
1371428_at	1534	LOC689134	AI170002	LRRGT00019 mRNA, complete cds
1387770_at	1532	Ifi27l	NM_130743	Interferon, alpha-inducible protein 27-like
1398986_at	1521	Serinc3	AA944455	Similar to Tde1 protein (LOC296350), mRNA
1389957_at	1520		BG378149	UI-R-CV1-bvo-e-10-0-UI.s1 UI-R-CV1 Rattus norvegicus cDNA clone UI-R-CV1-bvo-e-10-0-UI 3', mRNA sequence.
1398765_at	1520	Ap2m1	NM_053837	Adaptor-related protein complex 2, mu 1 subunit
1386858_at	1517	Rpl13	NM_031101	Ribosomal protein L13
1370230_at	1513	Atp5j	BG666602	ATP synthase, H+ transporting, mitochondrial F0 complex, subunit F6
1369931_at	1509	Pkm2	NM_053297	Pyruvate kinase, muscle
1371392_at	1509	Gpi	BI283882	glucose phosphate isomerase
1371304_a_at	1508	LOC685867	BI285502	Similar to 17,000 dalton myosin light chain (LOC362816), mRNA
1373774_at	1503	Rit2	AI412619	Similar to GTP-binding protein ROC2 (LOC291713), mRNA
1398781_at	1494	Atp6v1f	NM_053884	ATPase, H+ transporting, V1 subunit F
1388357_at	1493	Cdh22	BI282972	Transcribed sequence with weak similarity to protein prf:2208351A (H.sapiens) 2208351A syntrophin:ISOTYPE=alpha1 [Homo sapiens]
1370281_at	1491	Fabp5	U13253	Fatty acid binding protein 5, epidermal
1369933_at	1486	Vdac2	AF268468	Voltage-dependent anion channel 2
1367586_at	1486	Ldha	NM_017025	Lactate dehydrogenase A
1395714_at	1480		AT005664	AT005664 rat brain Rattus norvegicus cDNA clone 73-P7-1(37), mRNA sequence.
1388039_a_at	1476	Gabbr1	AF283276	Gamma-aminobutyric acid (GABA) B receptor 1
1371474_at	1475	Mtch1	BG665132	Similar to Mtch1 protein (LOC294313), mRNA
1387903_at	1471	Pja2	D32249	Praja 2, RING-H2 motif containing
1370024_at	1468	Fabp7	NM_030832	Fatty acid binding protein 7, brain
1371393_at	1465	Clstn1	AA851222	Similar to calsyntenin-1 protein (LOC313717), mRNA
1398892_at	1460	re1	BI287960	epididymal secretory protein 1
1387015_at	1459	Pfn2	NM_030873	Profilin 2
1368137_at	1459	Mapt	NM_017212	Microtubule-associated protein tau
1389544_at	1454	LOC685620	BG669998	Similar to RIKEN cDNA 1110020J08 (LOC296749), mRNA
1369013_a_at	1454	Mrpl17	AI103095	mitochondrial ribosomal protein L17
1375631_at	1449	Plekhb2_predicted	AI177176	Similar to evectin-2 (LOC301337), mRNA
1367549_a_at	1448	Ap3d1	BI282757	Similar to mBLVR (LOC314633), mRNA
1379252_at	1446		AW522833	Similar to RA175 (LOC363058), mRNA
1370006_at	1443	Ndufs6	NM_019223	NADH dehydrogenase (ubiquinone) Fe-S protein 6
1369930_at	1442	Psma6	NM_017283	Proteasome (prosome, macropain) subunit, alpha type 6
1388131_at	1442	Tubb2b	X03369	Rat mRNA for beta-tubulin T beta15
1398787_at	1441	Rheb	NM_013216	Ras homolog enriched in brain
1371384_at	1437	Btf3	BG666659	Similar to Transcription factor BTF3 (RNA polymerase B transcription factor 3) (LOC294680), mRNA
1389463_at	1437	Prkar1b	BG375376	Similar to cAMP-dependent protein kinase type I-beta regulatory chain (LOC360774), mRNA
1373469_at	1435		BF408841	Transcribed sequences
1398578_at	1434		AI102019	Similar to leukocyte receptor cluster (LRC) member 8 (LOC361506), mRNA
1371956_at	1429		BG372686	UI-R-CV1-brz-d-03-0-UI.s1 UI-R-CV1 Rattus norvegicus cDNA clone UI-R-CV1-brz-d-03-0-UI 3', mRNA sequence.
1367873_at	1425	Atp6ap1	NM_031785	ATPase, H+ transporting, lysosomal (vacuolar proton pump), subunit 1
1371353_at	1424	Sqstm1	BG663093	sequestosome 1
1375197_at	1418	LOC690848	BG665384	Transcribed sequence with moderate similarity to protein sp:O14957 (H.sapiens) UCRY_HUMAN Ubiquinol-cytochrome C reductase complex 6.4 kDa protein
1392681_at	1418	Rab2	AW522578	RAB2, member RAS oncogene family
1398812_at	1416	Psmb1	NM_053590	Proteasome (prosome, macropain) subunit, beta type 1
1371977_at	1414	Arpc3_predicted	BG381477	Similar to ARP2/3 complex 21 kDa subunit (P21-ARC) (Actin-related protein 2/3 complex subunit 3) (LOC288669), mRNA
1368049_at	1413	Tcp1	NM_012670	T-complex protein 1
1399106_at	1410	LOC681389	AI176121	Transcribed sequences
1368151_at	1408	Matr3	NM_019149	Matrin 3
1375144_at	1402		BM388843	Transcribed sequence with weak similarity to protein sp:P04406 (H.sapiens) G3P2_HUMAN Glyceraldehyde 3-phosphate dehydrogenase, liver
1373346_at	1401	RGD1306508_predicted	AI009492	Similar to hypothetical protein CL25084 (LOC289874), mRNA
1388315_at	1397	Ndufb11_predicted	BI282661	Similar to neuronal protein 15.6 (LOC299310), mRNA
1371402_at	1394	Atp6b2	BM390600	ATPase, H+ transporting, lysosomal (vacuolar proton pump), beta 56/58 kDa, isoform 2
1371692_at	1394	Mllt11	AI009661	Similar to AF1q (LOC295264), mRNA
1380500_s_at	1392	Fkbp2_predicted	BF561706	Similar to binding protein (LOC293702), mRNA
1375516_at	1391	Ndufc2	AA891171	Similar to RIKEN cDNA 1810004I06 (LOC293130), mRNA
1367635_at	1389	P4hb	NM_012998	Prolyl 4-hydroxylase, beta polypeptide
1398851_at	1389	Ywhae	AA892351	tyrosine 3-monooxygenase/tryptophan 5-monooxygenase activation protein, epsilon polypeptide
1369977_at	1385	Uchl1	NM_017237	Ubiquitin carboxy-terminal hydrolase L1
1373896_at	1385	Syt1	AA943569	Transcribed sequences
1368141_at	1376	Cnbp1	AF242550	Cellular nucleic acid binding protein 1
1388748_at	1376	Laptm4a	AW525776	lysosomal-associated protein transmembrane 4 alpha
1398788_at	1373	Grp58	NM_017319	Glucose regulated protein, 58 kDa
1371348_at	1369	Psmb5	BI285627	proteasome (prosome, macropain) subunit, beta type 5
1367651_at	1365	Ctsd	NM_134334	Cathepsin D
1373041_at	1364	Ndufb3_predicted	AI555535	Transcribed sequence with moderate similarity to protein ref:NP_002482.1 (H.sapiens) NADH dehydrogenase
1367479_at	1364	LOC691534	AI599994	Transcribed sequence with strong similarity to protein ref:NP_061118.1 (H.sapiens) nucleolar protein family A, member 3; homolog of yeast Nop10p; hypothetical protein Nop10p [Homo sapiens]
1370179_at	1360	km23	AI102949	dynein-associated protein RKM23
1372442_at	1359		BG673216	Transcribed sequences
1367526_at	1359	Mrps26_predicted	AI180224	Similar to 28S ribosomal protein S26, mitochondrial precursor (MRP-S26) (5OT-EST protein) (LOC362216), mRNA
1368688_at	1356	Ntsr2	NM_022695	Neurotensin receptor 2
1387023_at	1355	Gstm3	NM_031154	Glutathione S-transferase, mu type 3
1386886_at	1354	Cd164	NM_031812	CD164 antigen
1386875_a_at	1354	Clta	M19261	Clathrin, light polypeptide (Lca)
1371837_at	1350	Ddx5	AA851926	Similar to Probable RNA-dependent helicase p68 (DEAD-box protein p68) (DEAD-box protein 5) (LOC287765), mRNA
1388304_at	1348	Ndufb5_predicted	BI281307	Similar to NADH dehydrogenase (ubiquinone) 1 beta subcomplex, 5; NADH dehydrogenase (ubiquinone) 1 beta subcomplex 5 (LOC294964), mRNA
1372257_at	1347		BG662579	Transcribed sequences
1367460_at	1345	Gdi3	BM387347	guanosine diphosphate dissociation inhibitor 3
[truncated: 13,074 more rows]

## Sheet: SUPP D SON SHR P
Affy ID	Raw signal	Gene symbol	Genbank	Description
[truncated: 15,518 more rows]

[truncated: 2 more sheets: SUPP E PVN , SUPP F SON ]
