# Supplementary material for: Transcriptome Analysis Reveals Downregulation of Urocortin Expression in the Hypothalamo-Neurohypophysial System of Spontaneously Hypertensive Rats
Source: Front Physiol. 2021 Mar 17;11:599507. doi: 10.3389/fphys.2020.599507 (PMC8011454; doi:10.3389/fphys.2020.599507)
Supplement: Supplementary file 3 [file Data_Sheet_3.xlsx]

## Sheet: Sheet 1
Supplementary Table 4
GO Term ID	GO term description	Observed gene count	Background gene count	False discovery rate	Gene symbols
GO:0065008	regulation of biological quality	26	1883	1.27e-05	Agtrap,Aldh1a1,Apba1,Clic2,Crabp2,Dcn,Elavl1,Enpep,Ephx2,Hcn1,Igf1,Lin7c,Lpl,Map1b,Mapt,Mef2c,Npr3,Nucks1,Pik3r1,Rab8b,Rtel1,Snx27,Stat3,Thy1,Tpm1,Ucn
GO:0006950	response to stress	19	1597	0.0091	Agtrap,Aldh1a1,Chi3l1,Dcn,Ephx2,Gtf2h2,Hcn1,Igf1,Klf6,Lpl,Map1b,Mapt,Mef2c,Nucks1,Pik3r1,Rtel1,Stat3,Tpm1,Ucn
GO:0008217	regulation of blood pressure	6	137	0.0117	Agtrap,Enpep,Ephx2,Npr3,Pik3r1,Ucn
GO:0001754	eye photoreceptor cell differentiation	2	10	0.0408	Stat3,Thy1
GO:0002138	retinoic acid biosynthetic process	2	8	0.0408	Aldh1a1,Crabp2
GO:0003008	system process	11	823	0.0408	Agtrap,Enpep,Ephx2,Igf1,Mapt,Mef2c,Npr3,Pik3r1,Tpm1,Tpm2,Ucn
GO:0007584	response to nutrient	6	274	0.0408	Hcn1,Igf1,Map1b,Mapt,Mef2c,Pik3r1
GO:0008015	blood circulation	7	266	0.0408	Agtrap,Enpep,Ephx2,Npr3,Pik3r1,Tpm1,Ucn
GO:0009612	response to mechanical stimulus	5	180	0.0408	Chi3l1,Dcn,Igf1,Map1b,Ucn
GO:0009636	response to toxic substance	9	494	0.0408	Aldh1a1,Clic2,Ephx2,Hcn1,Igf1,Klf6,Map1b,Pik3r1,Stat3
GO:0009719	response to endogenous stimulus	13	1109	0.0408	Acap2,Agtrap,Aldh1a1,Hcn1,Igf1,Klf6,Lpl,Map1b,Mef2c,Pik3r1,Snx27,Stat3,Ucn
GO:0010033	response to organic substance	17	1770	0.0408	Acap2,Agtrap,Aldh1a1,Chi3l1,Dcn,Hcn1,Igf1,Klf6,Lpl,Map1b,Mapt,Mef2c,Pik3r1,Rnmt,Snx27,Stat3,Ucn
GO:0010557	positive regulation of macromolecule biosynthetic process	9	666	0.0408	Dcn,Elavl1,Igf1,Klf6,Mef2c,Nucks1,Pik3r1,Stat3,Ucn
GO:0010639	negative regulation of organelle organization	5	138	0.0408	Igf1,Map1b,Rtel1,Tpm1,Ucn
GO:0010646	regulation of cell communication	15	1486	0.0408	Chi3l1,Clic2,Crabp2,Dcn,Igf1,Map1b,Mapt,Mef2c,Nucks1,Pik3r1,Rab8b,Rgs7bp,Stat3,Thy1,Ucn
GO:0016102	diterpenoid biosynthetic process	2	8	0.0408	Aldh1a1,Crabp2
GO:0023051	regulation of signaling	15	1494	0.0408	Chi3l1,Clic2,Crabp2,Dcn,Igf1,Map1b,Mapt,Mef2c,Nucks1,Pik3r1,Rab8b,Rgs7bp,Stat3,Thy1,Ucn
GO:0030157	pancreatic juice secretion	2	5	0.0408	Npr3,Ucn
GO:0030307	positive regulation of cell growth	4	98	0.0408	Igf1,Map1b,Mapt,Ucn
GO:0030336	negative regulation of cell migration	4	105	0.0408	Dcn,Stat3,Thy1,Tpm1
GO:0031297	replication fork processing	2	7	0.0408	Nucks1,Rtel1
GO:0032355	response to estradiol	6	193	0.0408	Aldh1a1,Igf1,Map1b,Pik3r1,Stat3,Ucn
GO:0032501	multicellular organismal process	23	2936	0.0408	Aard,Agtrap,Aldh1a1,Bzw2,Chi3l1,Dcn,Dedd,Enpep,Ephx2,Hcn1,Igf1,Lpl,Map1b,Mapt,Mef2c,Npr3,Pik3r1,Snx27,Stat3,Thy1,Tpm1,Tpm2,Ucn
GO:0034762	regulation of transmembrane transport	7	350	0.0408	Clic2,Hcn1,Igf1,Mef2c,Pik3r1,Snx27,Thy1
GO:0042221	response to chemical	19	2261	0.0408	Acap2,Agtrap,Aldh1a1,Chi3l1,Clic2,Dcn,Ephx2,Hcn1,Igf1,Klf6,Lpl,Map1b,Mapt,Mef2c,Pik3r1,Rnmt,Snx27,Stat3,Ucn
GO:0042573	retinoic acid metabolic process	2	12	0.0408	Aldh1a1,Crabp2
GO:0043085	positive regulation of catalytic activity	9	535	0.0408	Acap2,Chi3l1,Igf1,Mef2c,Npr3,Stat3,Thy1,Tpm1,Ucn
GO:0044093	positive regulation of molecular function	11	711	0.0408	Acap2,Chi3l1,Clic2,Hcn1,Igf1,Mef2c,Npr3,Stat3,Thy1,Tpm1,Ucn
GO:0045927	positive regulation of growth	5	141	0.0408	Igf1,Map1b,Mapt,Mef2c,Ucn
GO:0045944	positive regulation of transcription by RNA polymerase II	7	383	0.0408	Dcn,Klf6,Mef2c,Nucks1,Pik3r1,Stat3,Ucn
GO:0048009	insulin-like growth factor receptor signaling pathway	2	7	0.0408	Igf1,Pik3r1
GO:0048518	positive regulation of biological process	21	2425	0.0408	Chi3l1,Clic2,Dcn,Elavl1,Hcn1,Igf1,Klf6,Lpl,Map1b,Mapt,Mef2c,Npr3,Nucks1,Pik3r1,Rab8b,Rtel1,Snx27,Stat3,Thy1,Tpm1,Ucn
GO:0048522	positive regulation of cellular process	19	2201	0.0408	Chi3l1,Clic2,Dcn,Elavl1,Igf1,Klf6,Lpl,Map1b,Mapt,Mef2c,Nucks1,Pik3r1,Rab8b,Rtel1,Snx27,Stat3,Thy1,Tpm1,Ucn
GO:0050790	regulation of catalytic activity	12	914	0.0408	Acap2,Chi3l1,Dcn,Igf1,Mef2c,Npr3,Pik3r1,Psmb8,Stat3,Thy1,Tpm1,Ucn
GO:0050896	response to stimulus	26	3604	0.0408	Acap2,Agtrap,Aldh1a1,Chi3l1,Clic2,Dcn,Dedd,Ephx2,Gtf2h2,Hcn1,Igf1,Klf6,Lpl,Map1b,Mapt,Mef2c,Npr3,Nucks1,Pik3r1,Rnmt,Rtel1,Snx27,Stat3,Thy1,Tpm1,Ucn
GO:0051094	positive regulation of developmental process	9	676	0.0408	Chi3l1,Dcn,Igf1,Lpl,Map1b,Mapt,Mef2c,Pik3r1,Stat3
GO:0051129	negative regulation of cellular component organization	6	290	0.0408	Igf1,Map1b,Rtel1,Thy1,Tpm1,Ucn
GO:0051461	positive regulation of corticotropin secretion	2	7	0.0408	Rab8b,Ucn
GO:0051716	cellular response to stimulus	23	2719	0.0408	Acap2,Agtrap,Chi3l1,Clic2,Dcn,Dedd,Gtf2h2,Hcn1,Igf1,Klf6,Lpl,Map1b,Mapt,Mef2c,Npr3,Nucks1,Pik3r1,Rnmt,Rtel1,Snx27,Stat3,Thy1,Ucn
GO:0065007	biological regulation	33	4801	0.0408	Acap2,Agtrap,Aldh1a1,Apba1,Chi3l1,Clic2,Crabp2,Dcn,Dedd,Elavl1,Enpep,Ephx2,Gtf2h2,Hcn1,Igf1,Klf6,Lin7c,Lpl,Map1b,Mapt,Mef2c,Npr3,Nucks1,Pik3r1,Psmb8,Rab8b,Rgs7bp,Rtel1,Snx27,Stat3,Thy1,Tpm1,Ucn
GO:0065009	regulation of molecular function	16	1462	0.0408	Acap2,Chi3l1,Clic2,Dcn,Hcn1,Igf1,Mef2c,Npr3,Nucks1,Pik3r1,Psmb8,Snx27,Stat3,Thy1,Tpm1,Ucn
GO:0070887	cellular response to chemical stimulus	15	1365	0.0408	Acap2,Agtrap,Chi3l1,Clic2,Dcn,Hcn1,Igf1,Klf6,Map1b,Mapt,Mef2c,Pik3r1,Rnmt,Snx27,Stat3
GO:0071310	cellular response to organic substance	13	1129	0.0408	Acap2,Agtrap,Chi3l1,Dcn,Hcn1,Igf1,Klf6,Map1b,Mef2c,Pik3r1,Rnmt,Snx27,Stat3
GO:0071417	cellular response to organonitrogen compound	8	383	0.0408	Agtrap,Hcn1,Igf1,Klf6,Map1b,Mef2c,Pik3r1,Stat3
GO:0071495	cellular response to endogenous stimulus	10	735	0.0408	Acap2,Agtrap,Hcn1,Igf1,Klf6,Map1b,Mef2c,Pik3r1,Snx27,Stat3
GO:1901653	cellular response to peptide	6	236	0.0408	Agtrap,Igf1,Klf6,Map1b,Pik3r1,Stat3
GO:1904062	regulation of cation transmembrane transport	5	194	0.0408	Clic2,Hcn1,Mef2c,Snx27,Thy1
GO:1905564	positive regulation of vascular endothelial cell proliferation	2	8	0.0408	Igf1,Stat3
GO:2000987	positive regulation of behavioral fear response	2	5	0.0408	Mef2c,Ucn
GO:2001257	regulation of cation channel activity	4	98	0.0408	Clic2,Hcn1,Mef2c,Snx27
GO:0071375	cellular response to peptide hormone stimulus	5	209	0.0415	Agtrap,Igf1,Map1b,Pik3r1,Stat3
GO:0031116	positive regulation of microtubule polymerization	2	13	0.0424	Map1b,Mapt
GO:0046903	secretion	6	316	0.0427	Apba1,Chi3l1,Lin7c,Npr3,Rab8b,Ucn
GO:0023052	signaling	17	2006	0.0452	Agtrap,Apba1,Chi3l1,Dcn,Dedd,Dlgap4,Igf1,Lin7c,Lpl,Mapt,Mef2c,Npr3,Pik3r1,Snx27,Stat3,Thy1,Ucn
GO:0040008	regulation of growth	6	324	0.0455	Igf1,Map1b,Mapt,Mef2c,Stat3,Ucn
GO:0045663	positive regulation of myoblast differentiation	2	14	0.0455	Mef2c,Pik3r1
GO:1901215	negative regulation of neuron death	4	128	0.0455	Igf1,Mef2c,Stat3,Ucn
GO:0051172	negative regulation of nitrogen compound metabolic process	10	854	0.0457	Dcn,Dedd,Elavl1,Igf1,Mef2c,Pik3r1,Rtel1,Stat3,Thy1,Ucn
GO:0070848	response to growth factor	6	327	0.0461	Acap2,Igf1,Map1b,Mef2c,Pik3r1,Snx27
GO:0034764	positive regulation of transmembrane transport	4	131	0.0462	Hcn1,Igf1,Pik3r1,Thy1
GO:0010817	regulation of hormone levels	6	331	0.0475	Aldh1a1,Crabp2,Enpep,Igf1,Rab8b,Ucn
GO:0022603	regulation of anatomical structure morphogenesis	7	450	0.0475	Chi3l1,Dcn,Map1b,Mapt,Mef2c,Stat3,Thy1
GO:0043269	regulation of ion transport	7	452	0.0475	Clic2,Hcn1,Igf1,Mef2c,Snx27,Thy1,Ucn
GO:0051130	positive regulation of cellular component organization	8	583	0.0475	Dcn,Map1b,Mapt,Rab8b,Rtel1,Snx27,Thy1,Tpm1
GO:0007610	behavior	6	343	0.0477	Hcn1,Igf1,Mapt,Mef2c,Stat3,Ucn
GO:0009893	positive regulation of metabolic process	13	1358	0.0477	Chi3l1,Dcn,Elavl1,Igf1,Klf6,Mef2c,Npr3,Nucks1,Pik3r1,Rtel1,Stat3,Thy1,Ucn
GO:0010638	positive regulation of organelle organization	5	227	0.0477	Dcn,Map1b,Mapt,Rtel1,Tpm1
GO:0031328	positive regulation of cellular biosynthetic process	9	728	0.0477	Dcn,Elavl1,Igf1,Klf6,Mef2c,Nucks1,Pik3r1,Stat3,Ucn
GO:0033043	regulation of organelle organization	7	455	0.0477	Dcn,Igf1,Map1b,Mapt,Rtel1,Tpm1,Ucn
GO:0048523	negative regulation of cellular process	16	1880	0.0477	Clic2,Dcn,Dedd,Elavl1,Igf1,Map1b,Mef2c,Npr3,Pik3r1,Rgs7bp,Rtel1,Snx27,Stat3,Thy1,Tpm1,Ucn
GO:0051173	positive regulation of nitrogen compound metabolic process	12	1184	0.0477	Chi3l1,Dcn,Elavl1,Igf1,Klf6,Mef2c,Nucks1,Pik3r1,Rtel1,Stat3,Thy1,Ucn
GO:0051239	regulation of multicellular organismal process	13	1346	0.0477	Chi3l1,Dcn,Elavl1,Igf1,Lpl,Map1b,Mapt,Mef2c,Pik3r1,Rab8b,Stat3,Thy1,Ucn
GO:0060964	regulation of gene silencing by miRNA	2	16	0.0477	Elavl1,Stat3
GO:0051248	negative regulation of protein metabolic process	7	466	0.0479	Dcn,Dedd,Igf1,Pik3r1,Stat3,Thy1,Ucn
GO:0006417	regulation of translation	4	144	0.0486	Elavl1,Igf1,Stat3,Ucn
GO:0031667	response to nutrient levels	7	475	0.0486	Hcn1,Igf1,Map1b,Mapt,Mef2c,Pik3r1,Ucn
GO:0032879	regulation of localization	13	1378	0.0486	Clic2,Dcn,Hcn1,Igf1,Lpl,Mef2c,Pik3r1,Rab8b,Snx27,Stat3,Thy1,Tpm1,Ucn
GO:0034332	adherens junction organization	2	17	0.0486	Rab8b,Thy1
GO:0042593	glucose homeostasis	4	143	0.0486	Mef2c,Nucks1,Pik3r1,Stat3
GO:0043549	regulation of kinase activity	6	352	0.0486	Chi3l1,Dcn,Igf1,Pik3r1,Thy1,Ucn
GO:0046677	response to antibiotic	6	355	0.0486	Aldh1a1,Igf1,Klf6,Mef2c,Pik3r1,Stat3
GO:0048519	negative regulation of biological process	17	2096	0.0486	Clic2,Dcn,Dedd,Elavl1,Hcn1,Igf1,Map1b,Mef2c,Npr3,Pik3r1,Rgs7bp,Rtel1,Snx27,Stat3,Thy1,Tpm1,Ucn
GO:1900078	positive regulation of cellular response to insulin stimulus	2	18	0.0486	Nucks1,Pik3r1
GO:0006954	inflammatory response	5	250	0.0494	Chi3l1,Ephx2,Hcn1,Stat3,Ucn
GO:0007565	female pregnancy	4	148	0.0494	Dedd,Igf1,Mapt,Ucn
GO:0009966	regulation of signal transduction	12	1248	0.0494	Chi3l1,Clic2,Crabp2,Dcn,Igf1,Mef2c,Nucks1,Pik3r1,Rgs7bp,Stat3,Thy1,Ucn
GO:0010604	positive regulation of macromolecule metabolic process	12	1235	0.0494	Chi3l1,Dcn,Elavl1,Igf1,Klf6,Mef2c,Nucks1,Pik3r1,Rtel1,Stat3,Thy1,Ucn
GO:0010605	negative regulation of macromolecule metabolic process	10	914	0.0494	Dcn,Dedd,Elavl1,Igf1,Mef2c,Pik3r1,Rtel1,Stat3,Thy1,Ucn
GO:0010959	regulation of metal ion transport	5	246	0.0494	Clic2,Igf1,Snx27,Thy1,Ucn
GO:0030334	regulation of cell migration	6	366	0.0494	Dcn,Igf1,Pik3r1,Stat3,Thy1,Tpm1
GO:0031324	negative regulation of cellular metabolic process	10	921	0.0494	Dcn,Dedd,Elavl1,Igf1,Mef2c,Pik3r1,Rtel1,Stat3,Thy1,Ucn
GO:0033036	macromolecule localization	10	930	0.0494	Acap2,Apba1,Chi3l1,Crabp2,Lin7c,Pik3r1,Rab8b,Snx27,Stat3,Thy1
GO:0044092	negative regulation of molecular function	7	490	0.0494	Clic2,Dcn,Igf1,Npr3,Snx27,Thy1,Ucn
GO:0048878	chemical homeostasis	8	619	0.0494	Dcn,Hcn1,Lpl,Mef2c,Nucks1,Pik3r1,Stat3,Thy1
GO:0050795	regulation of behavior	3	71	0.0494	Mef2c,Stat3,Ucn
GO:0051128	regulation of cellular component organization	11	1073	0.0494	Dcn,Igf1,Map1b,Mapt,Mef2c,Rab8b,Rtel1,Snx27,Thy1,Tpm1,Ucn
GO:0051336	regulation of hydrolase activity	7	489	0.0494	Acap2,Igf1,Mef2c,Psmb8,Stat3,Thy1,Tpm1
GO:0051924	regulation of calcium ion transport	4	150	0.0494	Clic2,Igf1,Thy1,Ucn
GO:0072657	protein localization to membrane	4	153	0.0494	Lin7c,Rab8b,Snx27,Thy1
